# Supplementary material for: ﻿Biotrophic and saprophytic fungi from the Rhodocybe-Clitopilus clade (Entolomataceae): two new species and one new record in subtropical China
Source: MycoKeys. 2025 Apr 24;116:227–54. doi: 10.3897/mycokeys.116.148775 (PMC12046341; doi:10.3897/mycokeys.116.148775)
Supplement: XML Treatment for Clitopilus parasiticus [file mycokeys.116.148775-treatment1.xml]

<!DOCTYPE tp:taxon-treatment
  PUBLIC "-//TaxonX//DTD Taxonomic Treatment Publishing DTD v0 20100105//EN" "tax-treatment-NSO.dtd">
<tp:taxon-treatment xmlns:tp="http://www.plazi.org/taxpub"><tp:treatment-meta><kwd-group><label>Taxon classification</label><kwd>
                <named-content content-type="kingdom">Fungi</named-content>
              </kwd><kwd>
                <named-content content-type="order">Agaricales</named-content>
              </kwd><kwd>
                <named-content content-type="family">Entolomataceae</named-content>
              </kwd></kwd-group><mixed-citation publication-type="journal"><person-group><name><surname>Jian</surname><given-names>Sipeng</given-names></name><name><surname>Chen</surname><given-names>Xia</given-names></name><name><surname>Yang</surname><given-names>Tianwei</given-names></name><name><surname>Xu</surname><given-names>Xinjing</given-names></name><name><surname>Gao</surname><given-names>Feng</given-names></name><name><surname>Fang</surname><given-names>Yiwei</given-names></name><name><surname>Liu</surname><given-names>Jing</given-names></name><name><surname>Zhang</surname><given-names>Chunxia</given-names></name></person-group><article-title>﻿Biotrophic and saprophytic fungi from the <italic><tp:taxon-name><tp:taxon-name-part taxon-name-part-type="genus" reg="Rhodocybe">Rhodocybe</tp:taxon-name-part></tp:taxon-name></italic>-<italic><tp:taxon-name><tp:taxon-name-part taxon-name-part-type="genus" reg="Clitopilus">Clitopilus</tp:taxon-name-part></tp:taxon-name></italic> clade (<tp:taxon-name><tp:taxon-name-part taxon-name-part-type="family">Entolomataceae</tp:taxon-name-part></tp:taxon-name>): two new species and one new record in subtropical China</article-title><source>MycoKeys</source><day>24</day><month>04</month><year>2025</year><volume>116</volume><fpage>227</fpage><lpage>254</lpage><pub-id pub-id-type="doi">10.3897/mycokeys.116.148775</pub-id></mixed-citation></tp:treatment-meta><tp:nomenclature><label>﻿</label><tp:taxon-name>
              <object-id xmlns:xlink="http://www.w3.org/1999/xlink" content-type="arpha" xlink:type="simple">AB003066-67D0-5C2A-B052-B024B0DE1F9C</object-id>
              <tp:taxon-name-part taxon-name-part-type="genus" reg="Clitopilus">Clitopilus</tp:taxon-name-part>
              <tp:taxon-name-part taxon-name-part-type="species" reg="parasiticus">parasiticus</tp:taxon-name-part>
              <object-id xmlns:xlink="http://www.w3.org/1999/xlink" content-type="mycobank" xlink:type="simple">857348</object-id>
            </tp:taxon-name><tp:taxon-authority>S.P. Jian, X. Chen &amp; Z.H. Zhang</tp:taxon-authority><tp:taxon-status xmlns:xlink="http://www.w3.org/1999/xlink" xlink:type="simple">sp. nov.</tp:taxon-status><xref ref-type="fig" rid="F1">Figs 1</xref><xref ref-type="fig" rid="F3">, 3e–h</xref><xref ref-type="fig" rid="F4">, 4d–f</xref><xref ref-type="fig" rid="F5">, 5a–c</xref></tp:nomenclature><tp:treatment-sec sec-type="Holotype" id="SECID0EUPBM"><title>Holotype.</title><p>China • Jiangsu Province, Nanjing City, Zijinshan, E 118.83, N 32.08, alt. 32 m, scattered on soil, in the mixed broadleaf (i.e. <italic><tp:taxon-name><tp:taxon-name-part taxon-name-part-type="genus" reg="Quercus">Quercus</tp:taxon-name-part><tp:taxon-name-part taxon-name-part-type="species" reg="variabilis">variabilis</tp:taxon-name-part></tp:taxon-name></italic>, <italic><tp:taxon-name><tp:taxon-name-part taxon-name-part-type="genus" reg="Robinia">Robinia</tp:taxon-name-part><tp:taxon-name-part taxon-name-part-type="species" reg="pseudoacacia">pseudoacacia</tp:taxon-name-part></tp:taxon-name></italic>, <italic><tp:taxon-name><tp:taxon-name-part taxon-name-part-type="genus" reg="Osmanthus">Osmanthus</tp:taxon-name-part><tp:taxon-name-part taxon-name-part-type="species" reg="fragrans">fragrans</tp:taxon-name-part></tp:taxon-name></italic>, <italic><tp:taxon-name><tp:taxon-name-part taxon-name-part-type="genus" reg="Broussonetia">Broussonetia</tp:taxon-name-part><tp:taxon-name-part taxon-name-part-type="species" reg="papyrifera">papyrifera</tp:taxon-name-part></tp:taxon-name></italic>, <italic><tp:taxon-name><tp:taxon-name-part taxon-name-part-type="genus" reg="Ilex">Ilex</tp:taxon-name-part><tp:taxon-name-part taxon-name-part-type="species" reg="latifolia">latifolia</tp:taxon-name-part></tp:taxon-name></italic> and <italic><tp:taxon-name><tp:taxon-name-part taxon-name-part-type="genus" reg="Yulania">Yulania</tp:taxon-name-part></tp:taxon-name></italic> sp.) forest, 15 August 2024, collected by X. Chen and Z.H. Zhang, CX 966 (<named-content xmlns:xlink="http://www.w3.org/1999/xlink" content-type="dwc:institutional_code" xlink:title="Herbaria of Kunming Institute of Botany, Chinese Academy of Sciences" xlink:href="http://grbio.org/institution/kunming-institute-botany-chinese-academy-sciences" xlink:type="simple">KUN-HKAS</named-content> 145336). GenBank: <abbrev xmlns:xlink="http://www.w3.org/1999/xlink" xlink:title="internal transcribed spacer region" id="ABBRID0E3RBM" xlink:type="simple">ITS</abbrev> = <ext-link xmlns:xlink="http://www.w3.org/1999/xlink" ext-link-type="gen" xlink:href="PQ793169" xlink:type="simple">PQ793169</ext-link>; <abbrev xmlns:xlink="http://www.w3.org/1999/xlink" xlink:title="large subunit ribosomal RNA gene" id="ABBRID0EFSBM" xlink:type="simple">LSU</abbrev> = <ext-link xmlns:xlink="http://www.w3.org/1999/xlink" ext-link-type="gen" xlink:href="PQ781613" xlink:type="simple">PQ781613</ext-link>; <italic><abbrev xmlns:xlink="http://www.w3.org/1999/xlink" xlink:title="RNA polymerase II second largest subunit" id="ABBRID0EPSBM" xlink:type="simple">RPB2</abbrev></italic> = <ext-link xmlns:xlink="http://www.w3.org/1999/xlink" ext-link-type="gen" xlink:href="PQ788398" xlink:type="simple">PQ788398</ext-link>.</p></tp:treatment-sec><tp:treatment-sec sec-type="etymology" id="SECID0EYSBM"><title>Etymology.</title><p>“<italic>parasiticus</italic>” is proposed by its biotrophic behaviour.</p></tp:treatment-sec><tp:treatment-sec sec-type="diagnosis" id="SECID0EITBM"><title>Diagnosis.</title><p><italic><tp:taxon-name><tp:taxon-name-part taxon-name-part-type="genus" reg="Clitopilus">Clitopilus</tp:taxon-name-part><tp:taxon-name-part taxon-name-part-type="species" reg="parasiticus">parasiticus</tp:taxon-name-part></tp:taxon-name></italic> is similar to <italic><tp:taxon-name><tp:taxon-name-part taxon-name-part-type="genus" reg="Clitopilus">C.</tp:taxon-name-part><tp:taxon-name-part taxon-name-part-type="species" reg="hobsonii">hobsonii</tp:taxon-name-part></tp:taxon-name></italic>, but differs by the tomentose pileus, explanate margin and smaller basidiospores.</p></tp:treatment-sec><tp:treatment-sec sec-type="description" id="SECID0EEUBM"><title>Description.</title><p>Basidiomata pleurotoid to conchoid, small size. Pileus 2–8 mm, convex; surface whitish (#b4c4cb) to chalk white (#e3edf3), with fine tomentose texture usually extending beyond the margin and densely woolly-tomentose at the base; margin typically applanate; context less than 1 mm thick. Lamellae meeting at an excentric point, whitish (#c6d4d3) to yellowish-white (#d3dad4) to yellowish (#dac7ac), slightly dense or crowded, edges entire and concolorous, lamellulae numerous. Stipe absent or very short, eccentric to lateral, measuring 1–2 × 0.2–0.5 mm, concolorous with lamellae. The base with white (#dddddf) mycelium. Odour none.</p><p>Basidiospores (5) 5.5–8.5 × 3.5–5.0 (5.5) μm, L<sub>m</sub> × W<sub>m</sub> = 6.6 (± 0.63) × 4.2 (± 0.34) μm, Q = 1.20–1.90 (Q<sub>avg</sub> = 1.55 ± 0.13) [186/9/3], hyaline, ellipsoid to broadly fusiform, subovoid in profile and face view, slightly angled in polar view, with 7–9 inconspicuous or obscure longitudinal ridges in total. Basidia 16–23 × 6–9.5 μm, clavate, hyaline, 4-spored, rarely 2-spored; sterigmata 2–3 μm. Lamellar trama subregular, composed of thin-walled, hyaline, cylindrical hyphae with a diameter of 2.5–9 μm. Lamellae edges fertile. Pleurocystidia and cheilocystidia absent. Pileipellis a cutis composed of sparsely arranged, thin-walled, hyaline, smooth, interwoven, cylindrical hyphae with a diameter of 3–5 μm, sometimes featuring erect hyphae; crystals present around the hyphae, square to subsquare, measuring 3 × 3 μm to 14 × 15 μm in area; pileal trama subregular, composed of hyaline, filamentous, thin-walled hyphae, with a diameter of 3–7.5 μm. Clamp connections absent.</p><fig id="F5" position="float" orientation="portrait"><object-id xmlns:xlink="http://www.w3.org/1999/xlink" content-type="doi" xlink:type="simple">10.3897/mycokeys.116.148775.figure5</object-id><object-id xmlns:xlink="http://www.w3.org/1999/xlink" content-type="arpha" xlink:type="simple">BF81D1A1-B902-5B8D-8892-48CEC6B3EF8B</object-id><label>Figure 5.</label><caption><p>Microscopic features of <italic><tp:taxon-name><tp:taxon-name-part taxon-name-part-type="genus" reg="Clitopilus">Clitopilus</tp:taxon-name-part><tp:taxon-name-part taxon-name-part-type="species" reg="parasiticus">parasiticus</tp:taxon-name-part></tp:taxon-name></italic> (<named-content xmlns:xlink="http://www.w3.org/1999/xlink" content-type="dwc:institutional_code" xlink:title="Herbaria of Kunming Institute of Botany, Chinese Academy of Sciences" xlink:href="http://grbio.org/institution/kunming-institute-botany-chinese-academy-sciences" xlink:type="simple">KUN-HKAS</named-content> 145336, holotype) <bold>a</bold> basidiospores <bold>b</bold> hymenium and subhymenium <bold>c</bold> pileipellis. Scale bars: 5 μm (<bold>a</bold>); 10 μm (<bold>b</bold>); 20 μm (<bold>c</bold>).</p></caption><graphic xmlns:xlink="http://www.w3.org/1999/xlink" xlink:href="mycokeys-116-227-g005.jpg" position="float" orientation="portrait" xlink:type="simple" id="oo_1314874.jpg"><uri content-type="original_file" xlink:type="simple">https://binary.pensoft.net/fig/1314874</uri></graphic></fig></tp:treatment-sec><tp:treatment-sec sec-type="ecology" id="SECID0EZVBM"><title>Ecology and distribution.</title><p>Solitary, scattered on soil, lignicolous or gregariously living on leaves of plants (<italic><tp:taxon-name><tp:taxon-name-part taxon-name-part-type="genus" reg="Dryopteris">Dryopteris</tp:taxon-name-part></tp:taxon-name></italic> sp. and <italic><tp:taxon-name><tp:taxon-name-part taxon-name-part-type="genus" reg="Oplismenus">Oplismenus</tp:taxon-name-part><tp:taxon-name-part taxon-name-part-type="species" reg="undulatifolius">undulatifolius</tp:taxon-name-part></tp:taxon-name></italic>) in the mixed broadleaf forest, distributed in Jiangsu Province, China, in August.</p></tp:treatment-sec><tp:treatment-sec sec-type="material" id="SECID0ERWBM"><title>Additional specimens examined.</title><p>China • Jiangsu Province, Nanjing City, Zijinshan, alt. 48 m, dispersedly or gregariously lignicolous or living on twigs or leaves of <italic><tp:taxon-name><tp:taxon-name-part taxon-name-part-type="genus" reg="Oplismenus">Oplismenus</tp:taxon-name-part><tp:taxon-name-part taxon-name-part-type="species" reg="undulatifolius">undulatifolius</tp:taxon-name-part></tp:taxon-name></italic>, in the mixed broadleaf (i.e. <italic><tp:taxon-name><tp:taxon-name-part taxon-name-part-type="genus" reg="Quercus">Quercus</tp:taxon-name-part><tp:taxon-name-part taxon-name-part-type="species" reg="variabilis">variabilis</tp:taxon-name-part></tp:taxon-name></italic>, <italic><tp:taxon-name><tp:taxon-name-part taxon-name-part-type="genus" reg="Quercus">Quercus</tp:taxon-name-part><tp:taxon-name-part taxon-name-part-type="species" reg="aliena">aliena</tp:taxon-name-part></tp:taxon-name></italic>, <italic><tp:taxon-name><tp:taxon-name-part taxon-name-part-type="genus" reg="Cunninghamia">Cunninghamia</tp:taxon-name-part><tp:taxon-name-part taxon-name-part-type="species" reg="lanceolata">lanceolata</tp:taxon-name-part></tp:taxon-name></italic>, <italic><tp:taxon-name><tp:taxon-name-part taxon-name-part-type="genus" reg="Symplocos">Symplocos</tp:taxon-name-part><tp:taxon-name-part taxon-name-part-type="species" reg="tanakana">tanakana</tp:taxon-name-part></tp:taxon-name></italic>, <italic><tp:taxon-name><tp:taxon-name-part taxon-name-part-type="genus" reg="Celtis">Celtis</tp:taxon-name-part><tp:taxon-name-part taxon-name-part-type="species" reg="sinensis">sinensis</tp:taxon-name-part></tp:taxon-name></italic> and <italic><tp:taxon-name><tp:taxon-name-part taxon-name-part-type="genus" reg="Ilex">Ilex</tp:taxon-name-part><tp:taxon-name-part taxon-name-part-type="species" reg="cornuta">cornuta</tp:taxon-name-part></tp:taxon-name></italic>) forest, 16 August 2023, collected by X. Chen and Z.H. Zhang, CX 628 (<named-content xmlns:xlink="http://www.w3.org/1999/xlink" content-type="dwc:institutional_code" xlink:title="Herbaria of Kunming Institute of Botany, Chinese Academy of Sciences" xlink:href="http://grbio.org/institution/kunming-institute-botany-chinese-academy-sciences" xlink:type="simple">KUN-HKAS</named-content> 145335); same places, alt. 48 m, dispersedly or gregariously living on leaves of <italic><tp:taxon-name><tp:taxon-name-part taxon-name-part-type="genus" reg="Dryopteris">Dryopteris</tp:taxon-name-part></tp:taxon-name></italic> sp., 16 August 2024, collected by X. Chen and Z.H. Zhang, CX 967 (<named-content xmlns:xlink="http://www.w3.org/1999/xlink" content-type="dwc:institutional_code" xlink:title="Herbaria of Kunming Institute of Botany, Chinese Academy of Sciences" xlink:href="http://grbio.org/institution/kunming-institute-botany-chinese-academy-sciences" xlink:type="simple">KUN-HKAS</named-content> 145337).</p></tp:treatment-sec><tp:treatment-sec sec-type="notes" id="SECID0ETZBM"><title>Notes.</title><p><italic><tp:taxon-name><tp:taxon-name-part taxon-name-part-type="genus" reg="Clitopilus">Clitopilus</tp:taxon-name-part><tp:taxon-name-part taxon-name-part-type="species" reg="parasiticus">parasiticus</tp:taxon-name-part></tp:taxon-name></italic> belongs to <tp:taxon-name><tp:taxon-name-part taxon-name-part-type="genus" reg="Clitopilus">Clitopilus</tp:taxon-name-part><tp:taxon-name-part taxon-name-part-type="infraspecific-rank">sect.</tp:taxon-name-part><tp:taxon-name-part taxon-name-part-type="section" reg="Scyphoides">Scyphoides</tp:taxon-name-part></tp:taxon-name> (Fig. <xref ref-type="fig" rid="F1">1</xref>). This new taxon is similar to <italic><tp:taxon-name><tp:taxon-name-part taxon-name-part-type="genus" reg="Clitopilus">C.</tp:taxon-name-part><tp:taxon-name-part taxon-name-part-type="species" reg="hobsonii">hobsonii</tp:taxon-name-part></tp:taxon-name></italic>, <italic><tp:taxon-name><tp:taxon-name-part taxon-name-part-type="genus" reg="Clitopilus">C.</tp:taxon-name-part><tp:taxon-name-part taxon-name-part-type="species" reg="daamsii">daamsii</tp:taxon-name-part></tp:taxon-name></italic>, <italic><tp:taxon-name><tp:taxon-name-part taxon-name-part-type="genus" reg="Clitopilus">C.</tp:taxon-name-part><tp:taxon-name-part taxon-name-part-type="species" reg="passeckerianus">passeckerianus</tp:taxon-name-part></tp:taxon-name></italic>, <italic><tp:taxon-name><tp:taxon-name-part taxon-name-part-type="genus" reg="Clitopilus">C.</tp:taxon-name-part><tp:taxon-name-part taxon-name-part-type="species" reg="pinsitus">pinsitus</tp:taxon-name-part></tp:taxon-name></italic> and <italic><tp:taxon-name><tp:taxon-name-part taxon-name-part-type="genus" reg="Clitopilus">C.</tp:taxon-name-part><tp:taxon-name-part taxon-name-part-type="species" reg="baronii">baronii</tp:taxon-name-part></tp:taxon-name></italic>. <italic><tp:taxon-name><tp:taxon-name-part taxon-name-part-type="genus" reg="Clitopilus">Clitopilus</tp:taxon-name-part><tp:taxon-name-part taxon-name-part-type="species" reg="hobsonii">hobsonii</tp:taxon-name-part></tp:taxon-name></italic> was originally described from Britain and exhibits both saprophytic and parasitic abilities. It resembles <italic><tp:taxon-name><tp:taxon-name-part taxon-name-part-type="genus" reg="Clitopilus">C.</tp:taxon-name-part><tp:taxon-name-part taxon-name-part-type="species" reg="parasiticus">parasiticus</tp:taxon-name-part></tp:taxon-name></italic> in its living habits and the shape of its basidiomata, but differs from the latter by its involute or inflexed margins of the pileus and larger basidiospores (L<sub>m</sub> × W<sub>m</sub> = 7.5 × 5 μm) (<xref ref-type="bibr" rid="B53">Orton 1960</xref>; <xref ref-type="bibr" rid="B49">Noordeloos 1984</xref>; <xref ref-type="bibr" rid="B50">Noordeloos 1988</xref>). Meanwhile, <italic><tp:taxon-name><tp:taxon-name-part taxon-name-part-type="genus" reg="Clitopilus">C.</tp:taxon-name-part><tp:taxon-name-part taxon-name-part-type="species" reg="daamsii">daamsii</tp:taxon-name-part></tp:taxon-name></italic> was also similar to <italic><tp:taxon-name><tp:taxon-name-part taxon-name-part-type="genus" reg="Clitopilus">C.</tp:taxon-name-part><tp:taxon-name-part taxon-name-part-type="species" reg="parasiticus">parasiticus</tp:taxon-name-part></tp:taxon-name></italic> in outline; however, it differs due to its xylogenous or mycoparasitic behaviour, involute margin of pileus and larger basidiospores (8–11.5 × 4.8–6.6 μm) (<xref ref-type="bibr" rid="B49">Noordeloos 1984</xref>). Another closely-related species is <italic><tp:taxon-name><tp:taxon-name-part taxon-name-part-type="genus" reg="Clitopilus">C.</tp:taxon-name-part><tp:taxon-name-part taxon-name-part-type="species" reg="passeckerianus">passeckerianus</tp:taxon-name-part></tp:taxon-name></italic>, which has sessile basidiomata and a white pileus. However, the habit of growing on mushroom-beds, basidiomata size (8–40 mm), the reniform to spathulate shape of the pileus and larger basidiospores (7–9 × 4–5 μm) of <italic><tp:taxon-name><tp:taxon-name-part taxon-name-part-type="genus" reg="Clitopilus">C.</tp:taxon-name-part><tp:taxon-name-part taxon-name-part-type="species" reg="passeckerianus">passeckerianus</tp:taxon-name-part></tp:taxon-name></italic> significantly differs from <italic><tp:taxon-name><tp:taxon-name-part taxon-name-part-type="genus" reg="Clitopilus">C.</tp:taxon-name-part><tp:taxon-name-part taxon-name-part-type="species" reg="parasiticus">parasiticus</tp:taxon-name-part></tp:taxon-name></italic> (<xref ref-type="bibr" rid="B55">Pilát 1935</xref>; <xref ref-type="bibr" rid="B51">Noordeloos 1993</xref>). <italic><tp:taxon-name><tp:taxon-name-part taxon-name-part-type="genus" reg="Clitopilus">Clitopilus</tp:taxon-name-part><tp:taxon-name-part taxon-name-part-type="species" reg="pinsitus">pinsitus</tp:taxon-name-part></tp:taxon-name></italic> was first collected from Sweden and was found growing on the trunk of <italic><tp:taxon-name><tp:taxon-name-part taxon-name-part-type="genus" reg="Quercus">Quercus</tp:taxon-name-part></tp:taxon-name></italic>. This species is characterised by its spatulate, white pileus (15–40 mm) and ellipsoidal to amygdaliform basidiospores (7.5–9 × 4.6–5.3 μm) with 7–8 obscure longitudinal ridges (<xref ref-type="bibr" rid="B29">Josserand 1937</xref>; <xref ref-type="bibr" rid="B66">Singer 1946a</xref>). Lastly, <italic><tp:taxon-name><tp:taxon-name-part taxon-name-part-type="genus" reg="Clitopilus">C.</tp:taxon-name-part><tp:taxon-name-part taxon-name-part-type="species" reg="baronii">baronii</tp:taxon-name-part></tp:taxon-name></italic>, recently described by <xref ref-type="bibr" rid="B8">Consiglio and Setti (2019)</xref> in Marmirolo, Italy, resembles <italic><tp:taxon-name><tp:taxon-name-part taxon-name-part-type="genus" reg="Clitopilus">C.</tp:taxon-name-part><tp:taxon-name-part taxon-name-part-type="species" reg="parasiticus">parasiticus</tp:taxon-name-part></tp:taxon-name></italic>, but can be differentiated by its larger pileus (5–40 mm) and basidiospores (L<sub>m</sub> × W<sub>m</sub> = 7.6 × 5.0 μm), as well as its lageniform cheilocystidia.</p></tp:treatment-sec><tp:treatment-sec><!--Section generated to contain objects referenced in tp:taxon-treatment.--><fig id="F1" position="float" orientation="portrait"><object-id xmlns:xlink="http://www.w3.org/1999/xlink" content-type="doi" xlink:type="simple">10.3897/mycokeys.116.148775.figure1</object-id><object-id xmlns:xlink="http://www.w3.org/1999/xlink" content-type="arpha" xlink:type="simple">3378AA01-E00D-5881-903C-71C14BEA9935</object-id><label>Figure 1.</label><caption><p>Phylogenetic relationships amongst representative species of <italic><tp:taxon-name><tp:taxon-name-part taxon-name-part-type="genus" reg="Clitopilus">Clitopilus</tp:taxon-name-part></tp:taxon-name></italic> were inferred from a multigene dataset (<abbrev xmlns:xlink="http://www.w3.org/1999/xlink" xlink:title="internal transcribed spacer region" id="ABBRID0E56AM" xlink:type="simple">ITS</abbrev>-<abbrev xmlns:xlink="http://www.w3.org/1999/xlink" xlink:title="large subunit ribosomal RNA gene" id="ABBRID0ECABM" xlink:type="simple">LSU</abbrev>-<italic><abbrev xmlns:xlink="http://www.w3.org/1999/xlink" xlink:title="RNA polymerase II second largest subunit" id="ABBRID0EHABM" xlink:type="simple">RPB2</abbrev></italic>-<italic><abbrev xmlns:xlink="http://www.w3.org/1999/xlink" xlink:title="translation elongation factor 1-alpha gene" id="ABBRID0EMABM" xlink:type="simple">TEF1</abbrev></italic>) using both <abbrev xmlns:xlink="http://www.w3.org/1999/xlink" xlink:title="Maximum Likelihood" id="ABBRID0EQABM" xlink:type="simple">ML</abbrev> and <abbrev xmlns:xlink="http://www.w3.org/1999/xlink" xlink:title="Bayesian Inference" id="ABBRID0EUABM" xlink:type="simple">BI</abbrev> methods (only shown the <abbrev xmlns:xlink="http://www.w3.org/1999/xlink" xlink:title="Maximum Likelihood" id="ABBRID0EYABM" xlink:type="simple">ML</abbrev> tree). Supported branches indicate bootstrap supports (BS &gt; 50%) and posterior probabilities (<abbrev xmlns:xlink="http://www.w3.org/1999/xlink" xlink:title="Posterior Probabilities" id="ABBRID0E3ABM" xlink:type="simple">PP</abbrev> &gt; 0.90). Sequences from type specimens (holotype, epitype or isotype) are marked, while new and new record taxa are highlighted in red. The abbreviations ILRT stand for: I = <abbrev xmlns:xlink="http://www.w3.org/1999/xlink" xlink:title="internal transcribed spacer region" id="ABBRID0EABBM" xlink:type="simple">ITS</abbrev>, L = <abbrev xmlns:xlink="http://www.w3.org/1999/xlink" xlink:title="large subunit ribosomal RNA gene" id="ABBRID0EEBBM" xlink:type="simple">LSU</abbrev>, R = <italic><abbrev xmlns:xlink="http://www.w3.org/1999/xlink" xlink:title="RNA polymerase II second largest subunit" id="ABBRID0EJBBM" xlink:type="simple">RPB2</abbrev></italic> and T = <italic><abbrev xmlns:xlink="http://www.w3.org/1999/xlink" xlink:title="translation elongation factor 1-alpha gene" id="ABBRID0EOBBM" xlink:type="simple">TEF1</abbrev></italic>.</p></caption><graphic xmlns:xlink="http://www.w3.org/1999/xlink" xlink:href="mycokeys-116-227-g001.jpg" position="float" orientation="portrait" xlink:type="simple" id="oo_1314870.jpg"><uri content-type="original_file" xlink:type="simple">https://binary.pensoft.net/fig/1314870</uri></graphic></fig><fig id="F3" position="float" orientation="portrait"><object-id xmlns:xlink="http://www.w3.org/1999/xlink" content-type="doi" xlink:type="simple">10.3897/mycokeys.116.148775.figure3</object-id><object-id xmlns:xlink="http://www.w3.org/1999/xlink" content-type="arpha" xlink:type="simple">FE4C0417-4595-5B73-9304-1EB3698A9094</object-id><label>Figure 3.</label><caption><p>Basidiomata of <italic><tp:taxon-name><tp:taxon-name-part taxon-name-part-type="genus" reg="Clitopilus">Clitopilus</tp:taxon-name-part></tp:taxon-name></italic> and <italic><tp:taxon-name><tp:taxon-name-part taxon-name-part-type="genus" reg="Rhodocybe">Rhodocybe</tp:taxon-name-part></tp:taxon-name></italic><bold>a–d</bold><italic><tp:taxon-name><tp:taxon-name-part taxon-name-part-type="genus" reg="Clitopilus">Clitopilus</tp:taxon-name-part><tp:taxon-name-part taxon-name-part-type="species" reg="baronii">baronii</tp:taxon-name-part></tp:taxon-name></italic> (<bold>a, b</bold><named-content xmlns:xlink="http://www.w3.org/1999/xlink" content-type="dwc:institutional_code" xlink:title="Herbaria of Kunming Institute of Botany, Chinese Academy of Sciences" xlink:href="http://grbio.org/institution/kunming-institute-botany-chinese-academy-sciences" xlink:type="simple">KUN-HKAS</named-content> 145333; <bold>c, d</bold><named-content xmlns:xlink="http://www.w3.org/1999/xlink" content-type="dwc:institutional_code" xlink:title="Herbaria of Kunming Institute of Botany, Chinese Academy of Sciences" xlink:href="http://grbio.org/institution/kunming-institute-botany-chinese-academy-sciences" xlink:type="simple">KUN-HKAS</named-content> 145334) <bold>e–h</bold><italic><tp:taxon-name><tp:taxon-name-part taxon-name-part-type="genus" reg="Clitopilus">Clitopilus</tp:taxon-name-part><tp:taxon-name-part taxon-name-part-type="species" reg="parasiticus">parasiticus</tp:taxon-name-part></tp:taxon-name></italic> (<bold>e</bold><named-content xmlns:xlink="http://www.w3.org/1999/xlink" content-type="dwc:institutional_code" xlink:title="Herbaria of Kunming Institute of Botany, Chinese Academy of Sciences" xlink:href="http://grbio.org/institution/kunming-institute-botany-chinese-academy-sciences" xlink:type="simple">KUN-HKAS</named-content> 145336, holotype; <bold>f, g</bold><named-content xmlns:xlink="http://www.w3.org/1999/xlink" content-type="dwc:institutional_code" xlink:title="Herbaria of Kunming Institute of Botany, Chinese Academy of Sciences" xlink:href="http://grbio.org/institution/kunming-institute-botany-chinese-academy-sciences" xlink:type="simple">KUN-HKAS</named-content> 145335; <bold>h</bold><named-content xmlns:xlink="http://www.w3.org/1999/xlink" content-type="dwc:institutional_code" xlink:title="Herbaria of Kunming Institute of Botany, Chinese Academy of Sciences" xlink:href="http://grbio.org/institution/kunming-institute-botany-chinese-academy-sciences" xlink:type="simple">KUN-HKAS</named-content> 145337) <bold>i–k</bold><italic><tp:taxon-name><tp:taxon-name-part taxon-name-part-type="genus" reg="Rhodocybe">Rhodocybe</tp:taxon-name-part><tp:taxon-name-part taxon-name-part-type="species" reg="zijinshanensis">zijinshanensis</tp:taxon-name-part></tp:taxon-name></italic> (<named-content xmlns:xlink="http://www.w3.org/1999/xlink" content-type="dwc:institutional_code" xlink:title="Herbaria of Kunming Institute of Botany, Chinese Academy of Sciences" xlink:href="http://grbio.org/institution/kunming-institute-botany-chinese-academy-sciences" xlink:type="simple">KUN-HKAS</named-content> 145338, holotype). Scale bar: 5 mm.</p></caption><graphic xmlns:xlink="http://www.w3.org/1999/xlink" xlink:href="mycokeys-116-227-g003.jpg" position="float" orientation="portrait" xlink:type="simple" id="oo_1314872.jpg"><uri content-type="original_file" xlink:type="simple">https://binary.pensoft.net/fig/1314872</uri></graphic></fig><fig id="F4" position="float" orientation="portrait"><object-id xmlns:xlink="http://www.w3.org/1999/xlink" content-type="doi" xlink:type="simple">10.3897/mycokeys.116.148775.figure4</object-id><object-id xmlns:xlink="http://www.w3.org/1999/xlink" content-type="arpha" xlink:type="simple">1768CB00-6C89-5358-8704-3399FE552350</object-id><label>Figure 4.</label><caption><p>Basidiospores and crystals of <italic><tp:taxon-name><tp:taxon-name-part taxon-name-part-type="genus" reg="Clitopilus">Clitopilus</tp:taxon-name-part></tp:taxon-name></italic> and <italic><tp:taxon-name><tp:taxon-name-part taxon-name-part-type="genus" reg="Rhodocybe">Rhodocybe</tp:taxon-name-part></tp:taxon-name></italic> reveal by <abbrev xmlns:xlink="http://www.w3.org/1999/xlink" xlink:title="scanning electron microscope" id="ABBRID0EJLBM" xlink:type="simple">SEM</abbrev><bold>a–c</bold><italic><tp:taxon-name><tp:taxon-name-part taxon-name-part-type="genus" reg="Clitopilus">Clitopilus</tp:taxon-name-part><tp:taxon-name-part taxon-name-part-type="species" reg="baronii">baronii</tp:taxon-name-part></tp:taxon-name></italic> (<named-content xmlns:xlink="http://www.w3.org/1999/xlink" content-type="dwc:institutional_code" xlink:title="Herbaria of Kunming Institute of Botany, Chinese Academy of Sciences" xlink:href="http://grbio.org/institution/kunming-institute-botany-chinese-academy-sciences" xlink:type="simple">KUN-HKAS</named-content> 145334) <bold>d–f</bold><italic><tp:taxon-name><tp:taxon-name-part taxon-name-part-type="genus" reg="Clitopilus">Clitopilus</tp:taxon-name-part><tp:taxon-name-part taxon-name-part-type="species" reg="parasiticus">parasiticus</tp:taxon-name-part></tp:taxon-name></italic> (<named-content xmlns:xlink="http://www.w3.org/1999/xlink" content-type="dwc:institutional_code" xlink:title="Herbaria of Kunming Institute of Botany, Chinese Academy of Sciences" xlink:href="http://grbio.org/institution/kunming-institute-botany-chinese-academy-sciences" xlink:type="simple">KUN-HKAS</named-content> 145336, holotype) <bold>g, h</bold><italic><tp:taxon-name><tp:taxon-name-part taxon-name-part-type="genus" reg="Rhodocybe">Rhodocybe</tp:taxon-name-part><tp:taxon-name-part taxon-name-part-type="species" reg="zijinshanensis">zijinshanensis</tp:taxon-name-part></tp:taxon-name></italic> (<named-content xmlns:xlink="http://www.w3.org/1999/xlink" content-type="dwc:institutional_code" xlink:title="Herbaria of Kunming Institute of Botany, Chinese Academy of Sciences" xlink:href="http://grbio.org/institution/kunming-institute-botany-chinese-academy-sciences" xlink:type="simple">KUN-HKAS</named-content> 145338, holotype) <bold>i</bold> the crystals around the hyphae in pileipellis of <italic><tp:taxon-name><tp:taxon-name-part taxon-name-part-type="genus" reg="Clitopilus">Clitopilus</tp:taxon-name-part><tp:taxon-name-part taxon-name-part-type="species" reg="parasiticus">parasiticus</tp:taxon-name-part></tp:taxon-name></italic> (<named-content xmlns:xlink="http://www.w3.org/1999/xlink" content-type="dwc:institutional_code" xlink:title="Herbaria of Kunming Institute of Botany, Chinese Academy of Sciences" xlink:href="http://grbio.org/institution/kunming-institute-botany-chinese-academy-sciences" xlink:type="simple">KUN-HKAS</named-content> 145336, holotype). Scale bar: 2 μm.</p></caption><graphic xmlns:xlink="http://www.w3.org/1999/xlink" xlink:href="mycokeys-116-227-g004.jpg" position="float" orientation="portrait" xlink:type="simple" id="oo_1314873.jpg"><uri content-type="original_file" xlink:type="simple">https://binary.pensoft.net/fig/1314873</uri></graphic></fig></tp:treatment-sec><ref-list><ref id="B53"><mixed-citation xmlns:xlink="http://www.w3.org/1999/xlink" xlink:type="simple"><person-group><name name-style="western"><surname>Orton</surname><given-names>PD</given-names></name></person-group> (<year>1960</year>) <article-title>New check list of British Agarics and Boleti, part III (keys to <italic><tp:taxon-name><tp:taxon-name-part taxon-name-part-type="genus">Crepidotus</tp:taxon-name-part></tp:taxon-name></italic>, <italic><tp:taxon-name><tp:taxon-name-part taxon-name-part-type="genus">Deconica</tp:taxon-name-part></tp:taxon-name></italic>, <italic><tp:taxon-name><tp:taxon-name-part taxon-name-part-type="genus">Flocculina</tp:taxon-name-part></tp:taxon-name></italic>, <italic><tp:taxon-name><tp:taxon-name-part taxon-name-part-type="genus">Hygrophorus</tp:taxon-name-part></tp:taxon-name></italic>, <italic><tp:taxon-name><tp:taxon-name-part taxon-name-part-type="genus">Naucoria</tp:taxon-name-part></tp:taxon-name></italic>, <italic><tp:taxon-name><tp:taxon-name-part taxon-name-part-type="genus">Pluteus</tp:taxon-name-part></tp:taxon-name></italic> and <italic><tp:taxon-name><tp:taxon-name-part taxon-name-part-type="genus">Volvaria</tp:taxon-name-part></tp:taxon-name></italic>).</article-title><source>Transactions of the British Mycological Society</source><volume>43</volume>: <fpage>159</fpage>–<lpage>439</lpage>. <ext-link xlink:href="10.1016/S0007-1536(60)80065-4" ext-link-type="doi" xlink:type="simple">https://doi.org/10.1016/S0007-1536(60)80065-4</ext-link></mixed-citation></ref><ref id="B49"><mixed-citation xmlns:xlink="http://www.w3.org/1999/xlink" xlink:type="simple"><person-group><name name-style="western"><surname>Noordeloos</surname><given-names>ME</given-names></name></person-group> (<year>1984</year>) Notulae ad floram agaricinam neerlandicam IV–V. <italic><tp:taxon-name><tp:taxon-name-part taxon-name-part-type="genus">Clitopilus</tp:taxon-name-part></tp:taxon-name></italic> and <italic><tp:taxon-name><tp:taxon-name-part taxon-name-part-type="genus">Leucopaxillus</tp:taxon-name-part></tp:taxon-name></italic>. Persoonia 12: 155–167.</mixed-citation></ref><ref id="B50"><mixed-citation xmlns:xlink="http://www.w3.org/1999/xlink" xlink:type="simple"><person-group><name name-style="western"><surname>Noordeloos</surname><given-names>ME</given-names></name></person-group> (<year>1988</year>) <source><tp:taxon-name><tp:taxon-name-part taxon-name-part-type="family">Entolomataceae</tp:taxon-name-part></tp:taxon-name>. In: Bas C, Kuyper TW, Noordeloos ME, Vellinga EC (Eds) Flora Agaricina Neerlandica. Vol. 1.</source><publisher-name>AA Balkema</publisher-name>, <publisher-loc>Rotterdam</publisher-loc>, <size units="page">182 pp</size>.</mixed-citation></ref><ref id="B55"><mixed-citation xmlns:xlink="http://www.w3.org/1999/xlink" xlink:type="simple"><person-group><name name-style="western"><surname>Pilát</surname><given-names>A</given-names></name></person-group> (<year>1935</year>) <source>Atlas des champignons de l’Europe II: <italic><tp:taxon-name><tp:taxon-name-part taxon-name-part-type="genus">Pleurotus</tp:taxon-name-part></tp:taxon-name></italic> Fries.</source><publisher-name>Chez les éditeurs</publisher-name>, <publisher-loc>Praha</publisher-loc>, <size units="page">193 pp</size>.</mixed-citation></ref><ref id="B51"><mixed-citation xmlns:xlink="http://www.w3.org/1999/xlink" xlink:type="simple"><person-group><name name-style="western"><surname>Noordeloos</surname><given-names>ME</given-names></name></person-group> (<year>1993</year>) <article-title>Studies in <italic><tp:taxon-name><tp:taxon-name-part taxon-name-part-type="genus">Clitopilus</tp:taxon-name-part></tp:taxon-name></italic> (<tp:taxon-name><tp:taxon-name-part taxon-name-part-type="class">Basidiomycetes</tp:taxon-name-part></tp:taxon-name>, <tp:taxon-name><tp:taxon-name-part taxon-name-part-type="order">Agaricales</tp:taxon-name-part></tp:taxon-name>) in Europe.</article-title><source>Persoonia</source><volume>15</volume>: <fpage>241</fpage>–<lpage>248</lpage>.</mixed-citation></ref><ref id="B29"><mixed-citation xmlns:xlink="http://www.w3.org/1999/xlink" xlink:type="simple"><person-group><name name-style="western"><surname>Josserand</surname><given-names>M</given-names></name></person-group> (<year>1937</year>) <article-title>Champignons de la région Lyonnaise.</article-title><source>Bulletin de la Société Mycologique de France</source><volume>53</volume>: <fpage>178</fpage>–<lpage>230</lpage>.</mixed-citation></ref><ref id="B66"><mixed-citation xmlns:xlink="http://www.w3.org/1999/xlink" xlink:type="simple"><person-group><name name-style="western"><surname>Singer</surname><given-names>R</given-names></name></person-group> (<year>1946a</year>) <article-title>The <tp:taxon-name><tp:taxon-name-part taxon-name-part-type="suborder">Boletineae</tp:taxon-name-part></tp:taxon-name> of Florida with notes on extralimital species. IV. The lamellate families (<tp:taxon-name><tp:taxon-name-part taxon-name-part-type="family">Gomphidiaceae</tp:taxon-name-part></tp:taxon-name>, <tp:taxon-name><tp:taxon-name-part taxon-name-part-type="family">Paxillaceae</tp:taxon-name-part></tp:taxon-name>, and <tp:taxon-name><tp:taxon-name-part taxon-name-part-type="family">Jugasporaceae</tp:taxon-name-part></tp:taxon-name>).</article-title><source>Farlowia</source><volume>2</volume>: <fpage>527</fpage>–<lpage>567</lpage>. <ext-link xlink:href="10.5962/p.316017" ext-link-type="doi" xlink:type="simple">https://doi.org/10.5962/p.316017</ext-link></mixed-citation></ref><ref id="B8"><mixed-citation xmlns:xlink="http://www.w3.org/1999/xlink" xlink:type="simple"><person-group><name name-style="western"><surname>Consiglio</surname><given-names>G</given-names></name><name name-style="western"><surname>Setti</surname><given-names>L</given-names></name></person-group> (<year>2019</year>) Nomenclatural novelties. Index Fungorum : Published Numbers 427: 1.</mixed-citation></ref></ref-list></tp:taxon-treatment>
