# Supplementary material for: ﻿Biotrophic and saprophytic fungi from the Rhodocybe-Clitopilus clade (Entolomataceae): two new species and one new record in subtropical China
Source: MycoKeys. 2025 Apr 24;116:227–54. doi: 10.3897/mycokeys.116.148775 (PMC12046341; doi:10.3897/mycokeys.116.148775)
Supplement: XML Treatment for Clitopilus baronii [file mycokeys.116.148775-treatment2.xml]

<!DOCTYPE tp:taxon-treatment
  PUBLIC "-//TaxonX//DTD Taxonomic Treatment Publishing DTD v0 20100105//EN" "tax-treatment-NSO.dtd">
<tp:taxon-treatment xmlns:tp="http://www.plazi.org/taxpub"><tp:treatment-meta><kwd-group><label>Taxon classification</label><kwd>
                <named-content content-type="kingdom">Fungi</named-content>
              </kwd><kwd>
                <named-content content-type="order">Agaricales</named-content>
              </kwd><kwd>
                <named-content content-type="family">Entolomataceae</named-content>
              </kwd></kwd-group><mixed-citation publication-type="journal"><person-group><name><surname>Jian</surname><given-names>Sipeng</given-names></name><name><surname>Chen</surname><given-names>Xia</given-names></name><name><surname>Yang</surname><given-names>Tianwei</given-names></name><name><surname>Xu</surname><given-names>Xinjing</given-names></name><name><surname>Gao</surname><given-names>Feng</given-names></name><name><surname>Fang</surname><given-names>Yiwei</given-names></name><name><surname>Liu</surname><given-names>Jing</given-names></name><name><surname>Zhang</surname><given-names>Chunxia</given-names></name></person-group><article-title>﻿Biotrophic and saprophytic fungi from the <italic><tp:taxon-name><tp:taxon-name-part taxon-name-part-type="genus" reg="Rhodocybe">Rhodocybe</tp:taxon-name-part></tp:taxon-name></italic>-<italic><tp:taxon-name><tp:taxon-name-part taxon-name-part-type="genus" reg="Clitopilus">Clitopilus</tp:taxon-name-part></tp:taxon-name></italic> clade (<tp:taxon-name><tp:taxon-name-part taxon-name-part-type="family">Entolomataceae</tp:taxon-name-part></tp:taxon-name>): two new species and one new record in subtropical China</article-title><source>MycoKeys</source><day>24</day><month>04</month><year>2025</year><volume>116</volume><fpage>227</fpage><lpage>254</lpage><pub-id pub-id-type="doi">10.3897/mycokeys.116.148775</pub-id></mixed-citation></tp:treatment-meta><tp:nomenclature><label>﻿</label><tp:taxon-name>
              <object-id xmlns:xlink="http://www.w3.org/1999/xlink" content-type="arpha" xlink:type="simple">2AB350EB-E7CE-5BC5-99AB-3D748AC95A56</object-id>
              <tp:taxon-name-part taxon-name-part-type="genus" reg="Clitopilus">Clitopilus</tp:taxon-name-part>
              <tp:taxon-name-part taxon-name-part-type="species" reg="baronii">baronii</tp:taxon-name-part>
            </tp:taxon-name><tp:taxon-authority>Consiglio &amp; Setti, Index Fungorum 427: 1. 2019.</tp:taxon-authority><xref ref-type="fig" rid="F3">Figs 3a–d</xref><xref ref-type="fig" rid="F4">, 4a–c</xref><xref ref-type="fig" rid="F6">, 6a–c</xref></tp:nomenclature><tp:treatment-sec sec-type="description" id="SECID0E5CCM"><title>Description.</title><p>Basidiomata pleurotoid to crepidotoid, small size. Pileus 3–15 mm wide, convex then expanded; surface yellowish-white (#9a8a7a), greyish (#a6a39f) to bluish-grey (#6a757b), usually subtly woolly-tomentose at the base then reduced to border; margin slightly incurved, even, sometimes faintly striated; context less than 1 mm thick. Lamellae whitish (#a9a7a8) to yellowish (#9d896d), sometimes hygrophanous, slightly dense or crowded, edges entire and concolorous, lamellulae numerous. Stipe absent; the base with white (#e9ebed) mycelium. Odour none.</p><p>Basidiospores (6) 6.5–9.5 (11) × 4–5 (5.5) μm, L<sub>m</sub> × W<sub>m</sub> = 7.5 (± 1.01) × 4.5 (± 0.35) μm, Q = 1.4–1.98 (Q<sub>avg</sub> = 1.66 ± 0.14) [43/2/2], hyaline, ellipsoid to fusiform, subovoid in profile and face view, slightly angled in polar view with 8–10 inconspicuous or obscure longitudinal ridges in total. Basidia 17.5–24 × 6.5–9 μm, clavate, hyaline, 2- or 4-spored; sterigmata 3–5.5 μm. Lamellar trama subregular, composed of thin-walled, hyaline, cylindrical hyphae with a diameter of 2.5–9 μm. Lamellae edges fertile. Pleurocystidia and cheilocystidia absent, but occasionally forming a few cylindrical tramal hyphae with a diameter of 2–3 μm over the edge. Pileus context about 150–200 μm thick. Pileipellis a cutis composed of compactly arranged, thin-walled, hyaline, smooth, cylindrical hyphae with a diameter of 3.5–9 μm, featuring sparely arranged and erect hyphae with a diameter of 2–3 μm; pileal trama subregular or irregular, composed of hyaline, filamentous, thin-walled hyphae, with a diameter of 2.5–8.5 μm. Clamp connections absent.</p><fig id="F6" position="float" orientation="portrait"><object-id xmlns:xlink="http://www.w3.org/1999/xlink" content-type="doi" xlink:type="simple">10.3897/mycokeys.116.148775.figure6</object-id><object-id xmlns:xlink="http://www.w3.org/1999/xlink" content-type="arpha" xlink:type="simple">C1E44D01-AEA4-5925-AC3A-C64FC7819B7E</object-id><label>Figure 6.</label><caption><p>Microscopic features of <italic><tp:taxon-name><tp:taxon-name-part taxon-name-part-type="genus" reg="Clitopilus">Clitopilus</tp:taxon-name-part><tp:taxon-name-part taxon-name-part-type="species" reg="baronii">baronii</tp:taxon-name-part></tp:taxon-name></italic> (<named-content xmlns:xlink="http://www.w3.org/1999/xlink" content-type="dwc:institutional_code" xlink:title="Herbaria of Kunming Institute of Botany, Chinese Academy of Sciences" xlink:href="http://grbio.org/institution/kunming-institute-botany-chinese-academy-sciences" xlink:type="simple">KUN-HKAS</named-content> 145334) <bold>a</bold> hymenium and subhymenium <bold>b</bold> basidiospores <bold>c</bold> pileipellis. Scale bars: 5 μm (<bold>a</bold>); 10 μm (<bold>b</bold>); 20 μm (<bold>c</bold>).</p></caption><graphic xmlns:xlink="http://www.w3.org/1999/xlink" xlink:href="mycokeys-116-227-g006.jpg" position="float" orientation="portrait" xlink:type="simple" id="oo_1314875.jpg"><uri content-type="original_file" xlink:type="simple">https://binary.pensoft.net/fig/1314875</uri></graphic></fig></tp:treatment-sec><tp:treatment-sec sec-type="ecology" id="SECID0ETECM"><title>Ecology and distribution.</title><p>Lignicolous, scattered or gregarious on rotten wood in the mixed broadleaf forest, distributed in Jiangsu Province, China, in May.</p></tp:treatment-sec><tp:treatment-sec sec-type="material" id="SECID0EYECM"><title>Additional specimens examined.</title><p>China • Jiangsu Province, Nanjing City, Zijinshan, alt. 42 m, scattered or gregarious on rotten wood (<italic><tp:taxon-name><tp:taxon-name-part taxon-name-part-type="genus" reg="Quercus">Quercus</tp:taxon-name-part></tp:taxon-name></italic> sp.), in the mixed broadleaf (i.e. <italic><tp:taxon-name><tp:taxon-name-part taxon-name-part-type="genus" reg="Quercus">Quercus</tp:taxon-name-part><tp:taxon-name-part taxon-name-part-type="species" reg="acutissima">acutissima</tp:taxon-name-part></tp:taxon-name></italic>, <italic><tp:taxon-name><tp:taxon-name-part taxon-name-part-type="genus" reg="Quercus">Quercus</tp:taxon-name-part><tp:taxon-name-part taxon-name-part-type="species" reg="aliena">aliena</tp:taxon-name-part></tp:taxon-name></italic>, <italic><tp:taxon-name><tp:taxon-name-part taxon-name-part-type="genus" reg="Celtis">Celtis</tp:taxon-name-part><tp:taxon-name-part taxon-name-part-type="species" reg="sinensis">sinensis</tp:taxon-name-part></tp:taxon-name></italic>, <italic><tp:taxon-name><tp:taxon-name-part taxon-name-part-type="genus" reg="Liquidambar">Liquidambar</tp:taxon-name-part><tp:taxon-name-part taxon-name-part-type="species" reg="formosana">formosana</tp:taxon-name-part></tp:taxon-name></italic> and <italic><tp:taxon-name><tp:taxon-name-part taxon-name-part-type="genus" reg="Cunninghamia">Cunninghamia</tp:taxon-name-part><tp:taxon-name-part taxon-name-part-type="species" reg="lanceolata">lanceolata</tp:taxon-name-part></tp:taxon-name></italic>) forest, 7 May 2023, collected by X. Chen, CX 119 (<named-content xmlns:xlink="http://www.w3.org/1999/xlink" content-type="dwc:institutional_code" xlink:title="Herbaria of Kunming Institute of Botany, Chinese Academy of Sciences" xlink:href="http://grbio.org/institution/kunming-institute-botany-chinese-academy-sciences" xlink:type="simple">KUN-HKAS</named-content> 145333); same places, alt. 38 m, scattered on rotten wood (<italic><tp:taxon-name><tp:taxon-name-part taxon-name-part-type="genus" reg="Quercus">Quercus</tp:taxon-name-part></tp:taxon-name></italic> sp.), in the mixed broadleaf (<italic><tp:taxon-name><tp:taxon-name-part taxon-name-part-type="genus" reg="Quercus">Quercus</tp:taxon-name-part><tp:taxon-name-part taxon-name-part-type="species" reg="glauca">glauca</tp:taxon-name-part></tp:taxon-name></italic>, <italic><tp:taxon-name><tp:taxon-name-part taxon-name-part-type="genus" reg="Pterocarya">Pterocarya</tp:taxon-name-part><tp:taxon-name-part taxon-name-part-type="species" reg="stenoptera">stenoptera</tp:taxon-name-part></tp:taxon-name></italic>, <italic><tp:taxon-name><tp:taxon-name-part taxon-name-part-type="genus" reg="Ilex">Ilex</tp:taxon-name-part><tp:taxon-name-part taxon-name-part-type="species" reg="chinensis">chinensis</tp:taxon-name-part></tp:taxon-name></italic>, <italic><tp:taxon-name><tp:taxon-name-part taxon-name-part-type="genus" reg="Cunninghamia">Cunninghamia</tp:taxon-name-part><tp:taxon-name-part taxon-name-part-type="species" reg="lanceolata">lanceolata</tp:taxon-name-part></tp:taxon-name></italic>, <italic><tp:taxon-name><tp:taxon-name-part taxon-name-part-type="genus" reg="Ilex">Ilex</tp:taxon-name-part><tp:taxon-name-part taxon-name-part-type="species" reg="cornuta">cornuta</tp:taxon-name-part></tp:taxon-name></italic>, <italic><tp:taxon-name><tp:taxon-name-part taxon-name-part-type="genus" reg="Liquidambar">Liquidambar</tp:taxon-name-part><tp:taxon-name-part taxon-name-part-type="species" reg="formosana">formosana</tp:taxon-name-part></tp:taxon-name></italic> and <italic><tp:taxon-name><tp:taxon-name-part taxon-name-part-type="genus" reg="Ligustrum">Ligustrum</tp:taxon-name-part><tp:taxon-name-part taxon-name-part-type="species" reg="lucidum">lucidum</tp:taxon-name-part></tp:taxon-name></italic>) forest, 9 May 2023, collected by X. Chen, CX 134 (<named-content xmlns:xlink="http://www.w3.org/1999/xlink" content-type="dwc:institutional_code" xlink:title="Herbaria of Kunming Institute of Botany, Chinese Academy of Sciences" xlink:href="http://grbio.org/institution/kunming-institute-botany-chinese-academy-sciences" xlink:type="simple">KUN-HKAS</named-content> 145334).</p></tp:treatment-sec><tp:treatment-sec sec-type="notes" id="SECID0EYJCM"><title>Notes.</title><p><italic><tp:taxon-name><tp:taxon-name-part taxon-name-part-type="genus" reg="Clitopilus">Clitopilus</tp:taxon-name-part><tp:taxon-name-part taxon-name-part-type="species" reg="baronii">baronii</tp:taxon-name-part></tp:taxon-name></italic> belongs to <tp:taxon-name><tp:taxon-name-part taxon-name-part-type="genus" reg="Clitopilus">C.</tp:taxon-name-part><tp:taxon-name-part taxon-name-part-type="infraspecific-rank">sect.</tp:taxon-name-part><tp:taxon-name-part taxon-name-part-type="section" reg="Scyphoides">Scyphoides</tp:taxon-name-part></tp:taxon-name> (Fig. <xref ref-type="fig" rid="F1">1</xref>). In the original description, this species was found growing on a decaying trunk of <italic><tp:taxon-name><tp:taxon-name-part taxon-name-part-type="genus" reg="Quercus">Quercus</tp:taxon-name-part></tp:taxon-name></italic> sp. It is characterised by its sessile basidiomata, orbicular to conchate white pileus, cream-rose lamellae, ellipsoidal to subamygdaliform basidiospores with 8–10 obscure longitudinal ridges and lageniform cheilocystidia. The macro- and microscopic features of our specimens (<named-content xmlns:xlink="http://www.w3.org/1999/xlink" content-type="dwc:institutional_code" xlink:title="Herbaria of Kunming Institute of Botany, Chinese Academy of Sciences" xlink:href="http://grbio.org/institution/kunming-institute-botany-chinese-academy-sciences" xlink:type="simple">KUN-HKAS</named-content> 145333 &amp; 145334) closely match those described in the primary literature (<xref ref-type="bibr" rid="B8">Consiglio and Setti 2019</xref>). However, we did not observe any lageniform cheilocystidia in our specimens; we only identified a few thin cylindrical tramal hyphae over the edge. This observation aligns with findings by <xref ref-type="bibr" rid="B49">Noordeloos (1984)</xref> regarding <italic><tp:taxon-name><tp:taxon-name-part taxon-name-part-type="genus" reg="Clitopilus">C.</tp:taxon-name-part><tp:taxon-name-part taxon-name-part-type="species" reg="daamsii">daamsii</tp:taxon-name-part></tp:taxon-name></italic>, particularly in some older specimens. In our previous study, we also noted this phenomenon of thin cylindrical tramal hyphae at the edge in <italic><tp:taxon-name><tp:taxon-name-part taxon-name-part-type="genus" reg="Clitopilus">C.</tp:taxon-name-part><tp:taxon-name-part taxon-name-part-type="species" reg="crispus">crispus</tp:taxon-name-part></tp:taxon-name></italic> Pat. However, this occurrence was generally casual and rare.</p><p>In the phylogenetic tree of <italic><tp:taxon-name><tp:taxon-name-part taxon-name-part-type="genus" reg="Clitopilus">Clitopilus</tp:taxon-name-part></tp:taxon-name></italic>, we could discover some unusual results regarding <italic><tp:taxon-name><tp:taxon-name-part taxon-name-part-type="genus" reg="Clitopilus">C.</tp:taxon-name-part><tp:taxon-name-part taxon-name-part-type="species" reg="baronii">baronii</tp:taxon-name-part></tp:taxon-name></italic>. In the combined multigene analyses (<abbrev xmlns:xlink="http://www.w3.org/1999/xlink" xlink:title="internal transcribed spacer region" id="ABBRID0EXMCM" xlink:type="simple">ITS</abbrev>-<abbrev xmlns:xlink="http://www.w3.org/1999/xlink" xlink:title="large subunit ribosomal RNA gene" id="ABBRID0E2MCM" xlink:type="simple">LSU</abbrev>-<italic><abbrev xmlns:xlink="http://www.w3.org/1999/xlink" xlink:title="RNA polymerase II second largest subunit" id="ABBRID0EANCM" xlink:type="simple">RPB2</abbrev></italic>-<italic><abbrev xmlns:xlink="http://www.w3.org/1999/xlink" xlink:title="translation elongation factor 1-alpha gene" id="ABBRID0EFNCM" xlink:type="simple">TEF1</abbrev></italic>), our specimens were found to separate from the clades of <italic><tp:taxon-name><tp:taxon-name-part taxon-name-part-type="genus" reg="Clitopilus">C.</tp:taxon-name-part><tp:taxon-name-part taxon-name-part-type="species" reg="baronii">baronii</tp:taxon-name-part></tp:taxon-name></italic> and grouped (BS/<abbrev xmlns:xlink="http://www.w3.org/1999/xlink" xlink:title="Posterior Probabilities" id="ABBRID0EUNCM" xlink:type="simple">PP</abbrev> = 69/1) closer to <italic><tp:taxon-name><tp:taxon-name-part taxon-name-part-type="genus" reg="Clitopilus">C.</tp:taxon-name-part><tp:taxon-name-part taxon-name-part-type="species" reg="pinstus">pinstus</tp:taxon-name-part></tp:taxon-name></italic> (G. Immerzeel 1990-11). When we compared the different genes separately between our samples and holotype of <italic><tp:taxon-name><tp:taxon-name-part taxon-name-part-type="genus" reg="Clitopilus">C.</tp:taxon-name-part><tp:taxon-name-part taxon-name-part-type="species" reg="baronii">baronii</tp:taxon-name-part></tp:taxon-name></italic> (<named-content xmlns:xlink="http://www.w3.org/1999/xlink" content-type="dwc:institutional_code" xlink:title="Associazione Micologica Bresadola, Trento, Italy" xlink:href="http://grbio.org/institution/associazione-micologica-bresadola" xlink:type="simple">AMB</named-content> 18363), we found that our samples exhibited over 99% similarity in <abbrev xmlns:xlink="http://www.w3.org/1999/xlink" xlink:title="internal transcribed spacer region" id="ABBRID0ETOCM" xlink:type="simple">ITS</abbrev> region. However, the similarity was only about 90% for both <italic><abbrev xmlns:xlink="http://www.w3.org/1999/xlink" xlink:title="RNA polymerase II second largest subunit" id="ABBRID0EYOCM" xlink:type="simple">RPB2</abbrev></italic> and <italic><abbrev xmlns:xlink="http://www.w3.org/1999/xlink" xlink:title="translation elongation factor 1-alpha gene" id="ABBRID0E4OCM" xlink:type="simple">TEF1</abbrev></italic>. For <abbrev xmlns:xlink="http://www.w3.org/1999/xlink" xlink:title="internal transcribed spacer region" id="ABBRID0EBPCM" xlink:type="simple">ITS</abbrev>, we have tested them several times in different companies, but all yielded consistent results. Regarding <italic><abbrev xmlns:xlink="http://www.w3.org/1999/xlink" xlink:title="RNA polymerase II second largest subunit" id="ABBRID0EGPCM" xlink:type="simple">RPB2</abbrev></italic> and <italic><abbrev xmlns:xlink="http://www.w3.org/1999/xlink" xlink:title="translation elongation factor 1-alpha gene" id="ABBRID0ELPCM" xlink:type="simple">TEF1</abbrev></italic>, we did not detect any issues with the original data; all sequences were bidirectionally sequenced to ensure unimodality and were matched by hand in software. Considering the macro- and microscopic features, we tentatively classified our specimens as <italic><tp:taxon-name><tp:taxon-name-part taxon-name-part-type="genus" reg="Clitopilus">Clitopilus</tp:taxon-name-part><tp:taxon-name-part taxon-name-part-type="species" reg="baronii">baronii</tp:taxon-name-part></tp:taxon-name></italic>. More samples are needed to resolve our uncertainties regarding both the presence of cheilocystidia and the phylogenetic relationship.</p></tp:treatment-sec><tp:treatment-sec><!--Section generated to contain objects referenced in tp:taxon-treatment.--><fig id="F3" position="float" orientation="portrait"><object-id xmlns:xlink="http://www.w3.org/1999/xlink" content-type="doi" xlink:type="simple">10.3897/mycokeys.116.148775.figure3</object-id><object-id xmlns:xlink="http://www.w3.org/1999/xlink" content-type="arpha" xlink:type="simple">FE4C0417-4595-5B73-9304-1EB3698A9094</object-id><label>Figure 3.</label><caption><p>Basidiomata of <italic><tp:taxon-name><tp:taxon-name-part taxon-name-part-type="genus" reg="Clitopilus">Clitopilus</tp:taxon-name-part></tp:taxon-name></italic> and <italic><tp:taxon-name><tp:taxon-name-part taxon-name-part-type="genus" reg="Rhodocybe">Rhodocybe</tp:taxon-name-part></tp:taxon-name></italic><bold>a–d</bold><italic><tp:taxon-name><tp:taxon-name-part taxon-name-part-type="genus" reg="Clitopilus">Clitopilus</tp:taxon-name-part><tp:taxon-name-part taxon-name-part-type="species" reg="baronii">baronii</tp:taxon-name-part></tp:taxon-name></italic> (<bold>a, b</bold><named-content xmlns:xlink="http://www.w3.org/1999/xlink" content-type="dwc:institutional_code" xlink:title="Herbaria of Kunming Institute of Botany, Chinese Academy of Sciences" xlink:href="http://grbio.org/institution/kunming-institute-botany-chinese-academy-sciences" xlink:type="simple">KUN-HKAS</named-content> 145333; <bold>c, d</bold><named-content xmlns:xlink="http://www.w3.org/1999/xlink" content-type="dwc:institutional_code" xlink:title="Herbaria of Kunming Institute of Botany, Chinese Academy of Sciences" xlink:href="http://grbio.org/institution/kunming-institute-botany-chinese-academy-sciences" xlink:type="simple">KUN-HKAS</named-content> 145334) <bold>e–h</bold><italic><tp:taxon-name><tp:taxon-name-part taxon-name-part-type="genus" reg="Clitopilus">Clitopilus</tp:taxon-name-part><tp:taxon-name-part taxon-name-part-type="species" reg="parasiticus">parasiticus</tp:taxon-name-part></tp:taxon-name></italic> (<bold>e</bold><named-content xmlns:xlink="http://www.w3.org/1999/xlink" content-type="dwc:institutional_code" xlink:title="Herbaria of Kunming Institute of Botany, Chinese Academy of Sciences" xlink:href="http://grbio.org/institution/kunming-institute-botany-chinese-academy-sciences" xlink:type="simple">KUN-HKAS</named-content> 145336, holotype; <bold>f, g</bold><named-content xmlns:xlink="http://www.w3.org/1999/xlink" content-type="dwc:institutional_code" xlink:title="Herbaria of Kunming Institute of Botany, Chinese Academy of Sciences" xlink:href="http://grbio.org/institution/kunming-institute-botany-chinese-academy-sciences" xlink:type="simple">KUN-HKAS</named-content> 145335; <bold>h</bold><named-content xmlns:xlink="http://www.w3.org/1999/xlink" content-type="dwc:institutional_code" xlink:title="Herbaria of Kunming Institute of Botany, Chinese Academy of Sciences" xlink:href="http://grbio.org/institution/kunming-institute-botany-chinese-academy-sciences" xlink:type="simple">KUN-HKAS</named-content> 145337) <bold>i–k</bold><italic><tp:taxon-name><tp:taxon-name-part taxon-name-part-type="genus" reg="Rhodocybe">Rhodocybe</tp:taxon-name-part><tp:taxon-name-part taxon-name-part-type="species" reg="zijinshanensis">zijinshanensis</tp:taxon-name-part></tp:taxon-name></italic> (<named-content xmlns:xlink="http://www.w3.org/1999/xlink" content-type="dwc:institutional_code" xlink:title="Herbaria of Kunming Institute of Botany, Chinese Academy of Sciences" xlink:href="http://grbio.org/institution/kunming-institute-botany-chinese-academy-sciences" xlink:type="simple">KUN-HKAS</named-content> 145338, holotype). Scale bar: 5 mm.</p></caption><graphic xmlns:xlink="http://www.w3.org/1999/xlink" xlink:href="mycokeys-116-227-g003.jpg" position="float" orientation="portrait" xlink:type="simple" id="oo_1314872.jpg"><uri content-type="original_file" xlink:type="simple">https://binary.pensoft.net/fig/1314872</uri></graphic></fig><fig id="F4" position="float" orientation="portrait"><object-id xmlns:xlink="http://www.w3.org/1999/xlink" content-type="doi" xlink:type="simple">10.3897/mycokeys.116.148775.figure4</object-id><object-id xmlns:xlink="http://www.w3.org/1999/xlink" content-type="arpha" xlink:type="simple">1768CB00-6C89-5358-8704-3399FE552350</object-id><label>Figure 4.</label><caption><p>Basidiospores and crystals of <italic><tp:taxon-name><tp:taxon-name-part taxon-name-part-type="genus" reg="Clitopilus">Clitopilus</tp:taxon-name-part></tp:taxon-name></italic> and <italic><tp:taxon-name><tp:taxon-name-part taxon-name-part-type="genus" reg="Rhodocybe">Rhodocybe</tp:taxon-name-part></tp:taxon-name></italic> reveal by <abbrev xmlns:xlink="http://www.w3.org/1999/xlink" xlink:title="scanning electron microscope" id="ABBRID0EJLBM" xlink:type="simple">SEM</abbrev><bold>a–c</bold><italic><tp:taxon-name><tp:taxon-name-part taxon-name-part-type="genus" reg="Clitopilus">Clitopilus</tp:taxon-name-part><tp:taxon-name-part taxon-name-part-type="species" reg="baronii">baronii</tp:taxon-name-part></tp:taxon-name></italic> (<named-content xmlns:xlink="http://www.w3.org/1999/xlink" content-type="dwc:institutional_code" xlink:title="Herbaria of Kunming Institute of Botany, Chinese Academy of Sciences" xlink:href="http://grbio.org/institution/kunming-institute-botany-chinese-academy-sciences" xlink:type="simple">KUN-HKAS</named-content> 145334) <bold>d–f</bold><italic><tp:taxon-name><tp:taxon-name-part taxon-name-part-type="genus" reg="Clitopilus">Clitopilus</tp:taxon-name-part><tp:taxon-name-part taxon-name-part-type="species" reg="parasiticus">parasiticus</tp:taxon-name-part></tp:taxon-name></italic> (<named-content xmlns:xlink="http://www.w3.org/1999/xlink" content-type="dwc:institutional_code" xlink:title="Herbaria of Kunming Institute of Botany, Chinese Academy of Sciences" xlink:href="http://grbio.org/institution/kunming-institute-botany-chinese-academy-sciences" xlink:type="simple">KUN-HKAS</named-content> 145336, holotype) <bold>g, h</bold><italic><tp:taxon-name><tp:taxon-name-part taxon-name-part-type="genus" reg="Rhodocybe">Rhodocybe</tp:taxon-name-part><tp:taxon-name-part taxon-name-part-type="species" reg="zijinshanensis">zijinshanensis</tp:taxon-name-part></tp:taxon-name></italic> (<named-content xmlns:xlink="http://www.w3.org/1999/xlink" content-type="dwc:institutional_code" xlink:title="Herbaria of Kunming Institute of Botany, Chinese Academy of Sciences" xlink:href="http://grbio.org/institution/kunming-institute-botany-chinese-academy-sciences" xlink:type="simple">KUN-HKAS</named-content> 145338, holotype) <bold>i</bold> the crystals around the hyphae in pileipellis of <italic><tp:taxon-name><tp:taxon-name-part taxon-name-part-type="genus" reg="Clitopilus">Clitopilus</tp:taxon-name-part><tp:taxon-name-part taxon-name-part-type="species" reg="parasiticus">parasiticus</tp:taxon-name-part></tp:taxon-name></italic> (<named-content xmlns:xlink="http://www.w3.org/1999/xlink" content-type="dwc:institutional_code" xlink:title="Herbaria of Kunming Institute of Botany, Chinese Academy of Sciences" xlink:href="http://grbio.org/institution/kunming-institute-botany-chinese-academy-sciences" xlink:type="simple">KUN-HKAS</named-content> 145336, holotype). Scale bar: 2 μm.</p></caption><graphic xmlns:xlink="http://www.w3.org/1999/xlink" xlink:href="mycokeys-116-227-g004.jpg" position="float" orientation="portrait" xlink:type="simple" id="oo_1314873.jpg"><uri content-type="original_file" xlink:type="simple">https://binary.pensoft.net/fig/1314873</uri></graphic></fig><fig id="F1" position="float" orientation="portrait"><object-id xmlns:xlink="http://www.w3.org/1999/xlink" content-type="doi" xlink:type="simple">10.3897/mycokeys.116.148775.figure1</object-id><object-id xmlns:xlink="http://www.w3.org/1999/xlink" content-type="arpha" xlink:type="simple">3378AA01-E00D-5881-903C-71C14BEA9935</object-id><label>Figure 1.</label><caption><p>Phylogenetic relationships amongst representative species of <italic><tp:taxon-name><tp:taxon-name-part taxon-name-part-type="genus" reg="Clitopilus">Clitopilus</tp:taxon-name-part></tp:taxon-name></italic> were inferred from a multigene dataset (<abbrev xmlns:xlink="http://www.w3.org/1999/xlink" xlink:title="internal transcribed spacer region" id="ABBRID0E56AM" xlink:type="simple">ITS</abbrev>-<abbrev xmlns:xlink="http://www.w3.org/1999/xlink" xlink:title="large subunit ribosomal RNA gene" id="ABBRID0ECABM" xlink:type="simple">LSU</abbrev>-<italic><abbrev xmlns:xlink="http://www.w3.org/1999/xlink" xlink:title="RNA polymerase II second largest subunit" id="ABBRID0EHABM" xlink:type="simple">RPB2</abbrev></italic>-<italic><abbrev xmlns:xlink="http://www.w3.org/1999/xlink" xlink:title="translation elongation factor 1-alpha gene" id="ABBRID0EMABM" xlink:type="simple">TEF1</abbrev></italic>) using both <abbrev xmlns:xlink="http://www.w3.org/1999/xlink" xlink:title="Maximum Likelihood" id="ABBRID0EQABM" xlink:type="simple">ML</abbrev> and <abbrev xmlns:xlink="http://www.w3.org/1999/xlink" xlink:title="Bayesian Inference" id="ABBRID0EUABM" xlink:type="simple">BI</abbrev> methods (only shown the <abbrev xmlns:xlink="http://www.w3.org/1999/xlink" xlink:title="Maximum Likelihood" id="ABBRID0EYABM" xlink:type="simple">ML</abbrev> tree). Supported branches indicate bootstrap supports (BS &gt; 50%) and posterior probabilities (<abbrev xmlns:xlink="http://www.w3.org/1999/xlink" xlink:title="Posterior Probabilities" id="ABBRID0E3ABM" xlink:type="simple">PP</abbrev> &gt; 0.90). Sequences from type specimens (holotype, epitype or isotype) are marked, while new and new record taxa are highlighted in red. The abbreviations ILRT stand for: I = <abbrev xmlns:xlink="http://www.w3.org/1999/xlink" xlink:title="internal transcribed spacer region" id="ABBRID0EABBM" xlink:type="simple">ITS</abbrev>, L = <abbrev xmlns:xlink="http://www.w3.org/1999/xlink" xlink:title="large subunit ribosomal RNA gene" id="ABBRID0EEBBM" xlink:type="simple">LSU</abbrev>, R = <italic><abbrev xmlns:xlink="http://www.w3.org/1999/xlink" xlink:title="RNA polymerase II second largest subunit" id="ABBRID0EJBBM" xlink:type="simple">RPB2</abbrev></italic> and T = <italic><abbrev xmlns:xlink="http://www.w3.org/1999/xlink" xlink:title="translation elongation factor 1-alpha gene" id="ABBRID0EOBBM" xlink:type="simple">TEF1</abbrev></italic>.</p></caption><graphic xmlns:xlink="http://www.w3.org/1999/xlink" xlink:href="mycokeys-116-227-g001.jpg" position="float" orientation="portrait" xlink:type="simple" id="oo_1314870.jpg"><uri content-type="original_file" xlink:type="simple">https://binary.pensoft.net/fig/1314870</uri></graphic></fig></tp:treatment-sec><ref-list><ref id="B8"><mixed-citation xmlns:xlink="http://www.w3.org/1999/xlink" xlink:type="simple"><person-group><name name-style="western"><surname>Consiglio</surname><given-names>G</given-names></name><name name-style="western"><surname>Setti</surname><given-names>L</given-names></name></person-group> (<year>2019</year>) Nomenclatural novelties. Index Fungorum : Published Numbers 427: 1.</mixed-citation></ref><ref id="B49"><mixed-citation xmlns:xlink="http://www.w3.org/1999/xlink" xlink:type="simple"><person-group><name name-style="western"><surname>Noordeloos</surname><given-names>ME</given-names></name></person-group> (<year>1984</year>) Notulae ad floram agaricinam neerlandicam IV–V. <italic><tp:taxon-name><tp:taxon-name-part taxon-name-part-type="genus">Clitopilus</tp:taxon-name-part></tp:taxon-name></italic> and <italic><tp:taxon-name><tp:taxon-name-part taxon-name-part-type="genus">Leucopaxillus</tp:taxon-name-part></tp:taxon-name></italic>. Persoonia 12: 155–167.</mixed-citation></ref></ref-list></tp:taxon-treatment>
