# Supplementary material for: ﻿Biotrophic and saprophytic fungi from the Rhodocybe-Clitopilus clade (Entolomataceae): two new species and one new record in subtropical China
Source: MycoKeys. 2025 Apr 24;116:227–54. doi: 10.3897/mycokeys.116.148775 (PMC12046341; doi:10.3897/mycokeys.116.148775)
Supplement: XML Treatment for Rhodocybe zijinshanensis [file mycokeys.116.148775-treatment3.xml]

<!DOCTYPE tp:taxon-treatment
  PUBLIC "-//TaxonX//DTD Taxonomic Treatment Publishing DTD v0 20100105//EN" "tax-treatment-NSO.dtd">
<tp:taxon-treatment xmlns:tp="http://www.plazi.org/taxpub"><tp:treatment-meta><kwd-group><label>Taxon classification</label><kwd>
                <named-content content-type="kingdom">Fungi</named-content>
              </kwd><kwd>
                <named-content content-type="order">Agaricales</named-content>
              </kwd><kwd>
                <named-content content-type="family">Entolomataceae</named-content>
              </kwd></kwd-group><mixed-citation publication-type="journal"><person-group><name><surname>Jian</surname><given-names>Sipeng</given-names></name><name><surname>Chen</surname><given-names>Xia</given-names></name><name><surname>Yang</surname><given-names>Tianwei</given-names></name><name><surname>Xu</surname><given-names>Xinjing</given-names></name><name><surname>Gao</surname><given-names>Feng</given-names></name><name><surname>Fang</surname><given-names>Yiwei</given-names></name><name><surname>Liu</surname><given-names>Jing</given-names></name><name><surname>Zhang</surname><given-names>Chunxia</given-names></name></person-group><article-title>﻿Biotrophic and saprophytic fungi from the <italic><tp:taxon-name><tp:taxon-name-part taxon-name-part-type="genus" reg="Rhodocybe">Rhodocybe</tp:taxon-name-part></tp:taxon-name></italic>-<italic><tp:taxon-name><tp:taxon-name-part taxon-name-part-type="genus" reg="Clitopilus">Clitopilus</tp:taxon-name-part></tp:taxon-name></italic> clade (<tp:taxon-name><tp:taxon-name-part taxon-name-part-type="family">Entolomataceae</tp:taxon-name-part></tp:taxon-name>): two new species and one new record in subtropical China</article-title><source>MycoKeys</source><day>24</day><month>04</month><year>2025</year><volume>116</volume><fpage>227</fpage><lpage>254</lpage><pub-id pub-id-type="doi">10.3897/mycokeys.116.148775</pub-id></mixed-citation></tp:treatment-meta><tp:nomenclature><label>﻿</label><tp:taxon-name>
              <object-id xmlns:xlink="http://www.w3.org/1999/xlink" content-type="arpha" xlink:type="simple">329B8FFA-E859-5A05-B6CE-E7AF5E715E5B</object-id>
              <tp:taxon-name-part taxon-name-part-type="genus" reg="Rhodocybe">Rhodocybe</tp:taxon-name-part>
              <tp:taxon-name-part taxon-name-part-type="species" reg="zijinshanensis">zijinshanensis</tp:taxon-name-part>
              <object-id xmlns:xlink="http://www.w3.org/1999/xlink" content-type="mycobank" xlink:type="simple">857349</object-id>
            </tp:taxon-name><tp:taxon-authority>S.P. Jian &amp; X. Chen</tp:taxon-authority><tp:taxon-status xmlns:xlink="http://www.w3.org/1999/xlink" xlink:type="simple">sp. nov.</tp:taxon-status><xref ref-type="fig" rid="F2">Figs 2</xref><xref ref-type="fig" rid="F3">, 3i–k</xref><xref ref-type="fig" rid="F4">, 4g–h</xref><xref ref-type="fig" rid="F7">, 7a–c</xref></tp:nomenclature><tp:treatment-sec sec-type="Holotype" id="SECID0EURCM"><title>Holotype.</title><p>China • Jiangsu Province, Nanjing City, Zijinshan, E 118.87, N 32.06, alt. 99 m, solitary on rotten wood, in mixed broadleaf (i.e. <italic><tp:taxon-name><tp:taxon-name-part taxon-name-part-type="genus" reg="Quercus">Quercus</tp:taxon-name-part><tp:taxon-name-part taxon-name-part-type="species" reg="acutissima">acutissima</tp:taxon-name-part></tp:taxon-name></italic>, <italic><tp:taxon-name><tp:taxon-name-part taxon-name-part-type="genus" reg="Quercus">Quercus</tp:taxon-name-part><tp:taxon-name-part taxon-name-part-type="species" reg="aliena">aliena</tp:taxon-name-part></tp:taxon-name></italic>, <italic><tp:taxon-name><tp:taxon-name-part taxon-name-part-type="genus" reg="Aphananthe">Aphananthe</tp:taxon-name-part><tp:taxon-name-part taxon-name-part-type="species" reg="aspera">aspera</tp:taxon-name-part></tp:taxon-name></italic>, <italic><tp:taxon-name><tp:taxon-name-part taxon-name-part-type="genus" reg="Osmanthus">Osmanthus</tp:taxon-name-part><tp:taxon-name-part taxon-name-part-type="species" reg="fragrans">fragrans</tp:taxon-name-part></tp:taxon-name></italic>, <italic><tp:taxon-name><tp:taxon-name-part taxon-name-part-type="genus" reg="Liquidambar">Liquidambar</tp:taxon-name-part><tp:taxon-name-part taxon-name-part-type="species" reg="formosana">formosana</tp:taxon-name-part></tp:taxon-name></italic>, <italic><tp:taxon-name><tp:taxon-name-part taxon-name-part-type="genus" reg="Photinia">Photinia</tp:taxon-name-part><tp:taxon-name-part taxon-name-part-type="species" reg="serratifolia">serratifolia</tp:taxon-name-part></tp:taxon-name></italic> and <italic><tp:taxon-name><tp:taxon-name-part taxon-name-part-type="genus" reg="Ilex">Ilex</tp:taxon-name-part><tp:taxon-name-part taxon-name-part-type="species" reg="chinensis">chinensis</tp:taxon-name-part></tp:taxon-name></italic>) forest, 30 August 2024, collected by X. Chen, CX 664 (<named-content xmlns:xlink="http://www.w3.org/1999/xlink" content-type="dwc:institutional_code" xlink:title="Herbaria of Kunming Institute of Botany, Chinese Academy of Sciences" xlink:href="http://grbio.org/institution/kunming-institute-botany-chinese-academy-sciences" xlink:type="simple">KUN-HKAS</named-content> 145338). GenBank: <abbrev xmlns:xlink="http://www.w3.org/1999/xlink" xlink:title="internal transcribed spacer region" id="ABBRID0ELUCM" xlink:type="simple">ITS</abbrev> = <ext-link xmlns:xlink="http://www.w3.org/1999/xlink" ext-link-type="gen" xlink:href="PQ793171" xlink:type="simple">PQ793171</ext-link>; <abbrev xmlns:xlink="http://www.w3.org/1999/xlink" xlink:title="large subunit ribosomal RNA gene" id="ABBRID0EUUCM" xlink:type="simple">LSU</abbrev> = <ext-link xmlns:xlink="http://www.w3.org/1999/xlink" ext-link-type="gen" xlink:href="PQ781615" xlink:type="simple">PQ781615</ext-link>; <italic><abbrev xmlns:xlink="http://www.w3.org/1999/xlink" xlink:title="RNA polymerase II second largest subunit" id="ABBRID0E5UCM" xlink:type="simple">RPB2</abbrev></italic> = PQ <ext-link xmlns:xlink="http://www.w3.org/1999/xlink" ext-link-type="gen" xlink:href="PQ788400" xlink:type="simple">PQ788400</ext-link>; <italic><abbrev xmlns:xlink="http://www.w3.org/1999/xlink" xlink:title="translation elongation factor 1-alpha gene" id="ABBRID0EIVCM" xlink:type="simple">TEF1</abbrev></italic> = <ext-link xmlns:xlink="http://www.w3.org/1999/xlink" ext-link-type="gen" xlink:href="PQ788406" xlink:type="simple">PQ788406</ext-link>.</p></tp:treatment-sec><tp:treatment-sec sec-type="etymology" id="SECID0ERVCM"><title>Etymology.</title><p>“<italic>zijinshanensis</italic>” indicates the source place, where it was located in Nanjing City, China.</p></tp:treatment-sec><tp:treatment-sec sec-type="diagnosis" id="SECID0EBWCM"><title>Diagnosis.</title><p><italic><tp:taxon-name><tp:taxon-name-part taxon-name-part-type="genus" reg="Rhodocybe">Rhodocybe</tp:taxon-name-part><tp:taxon-name-part taxon-name-part-type="species" reg="zijinshanensis">zijinshanensis</tp:taxon-name-part></tp:taxon-name></italic> is similar to <italic><tp:taxon-name><tp:taxon-name-part taxon-name-part-type="genus" reg="Rhodocybe">R.</tp:taxon-name-part><tp:taxon-name-part taxon-name-part-type="species" reg="subasyae">subasyae</tp:taxon-name-part></tp:taxon-name></italic>, but differs by its smaller yellow pileus, shorter and more slender stipes and the absence of cheilocystidia.</p></tp:treatment-sec><tp:treatment-sec sec-type="description" id="SECID0E4WCM"><title>Description.</title><p>Basidiomata omphalioid, small size. Pileus 10–15 mm wide, applanate to plano-concave; surface yellow (#eac7a2) over edge and brownish-yellow (#6c3620) over disc, distributing some radiate fibrillose, sometimes hygrophanous; margin slightly inflexed, even or undate; context about 1 mm thick. Lamellae adnate to subdecurrent, yellowish (#cdbead) to greyish-pink (#d1b4a2), dense or crowded, edges entire or undate, sometimes with transverse intervenose, concolorous with lamellae, lamellulae numerous. Stipe 7–19 × 1–2 mm, central to eccentric, cylindrical to tapering downwards, usually concolorous with pileus, densely fine scales dispersed around the top. Odour none.</p><fig id="F7" position="float" orientation="portrait"><object-id xmlns:xlink="http://www.w3.org/1999/xlink" content-type="doi" xlink:type="simple">10.3897/mycokeys.116.148775.figure7</object-id><object-id xmlns:xlink="http://www.w3.org/1999/xlink" content-type="arpha" xlink:type="simple">ACCFF336-9864-5621-AD95-9EFA1CCE5CD9</object-id><label>Figure 7.</label><caption><p>Microscopic features of <italic><tp:taxon-name><tp:taxon-name-part taxon-name-part-type="genus" reg="Rhodocybe">Rhodocybe</tp:taxon-name-part><tp:taxon-name-part taxon-name-part-type="species" reg="zijinshanensis">zijinshanensis</tp:taxon-name-part></tp:taxon-name></italic> (<named-content xmlns:xlink="http://www.w3.org/1999/xlink" content-type="dwc:institutional_code" xlink:title="Herbaria of Kunming Institute of Botany, Chinese Academy of Sciences" xlink:href="http://grbio.org/institution/kunming-institute-botany-chinese-academy-sciences" xlink:type="simple">KUN-HKAS</named-content> 145338, holotype) <bold>a</bold> hymenium and subhymenium <bold>b</bold> basidiospores. Scale bars: 5 μm (<bold>a</bold>); 10 μm (<bold>b</bold>); 20 μm (<bold>c</bold>).</p></caption><graphic xmlns:xlink="http://www.w3.org/1999/xlink" xlink:href="mycokeys-116-227-g007.jpg" position="float" orientation="portrait" xlink:type="simple" id="oo_1314876.jpg"><uri content-type="original_file" xlink:type="simple">https://binary.pensoft.net/fig/1314876</uri></graphic></fig><p>Basidiospores (4.5) 5–6.5 × 3.5–5 μm, L<sub>m</sub> × W<sub>m</sub> = 5.5 (± 0.54) × 4.3 (± 0.31) μm, Q = 1.09–1.55 (Q<sub>avg</sub> = 1.28 ± 0.11) [41/2/2], hyaline, subglobose, subamygdaliform to broadly ellipsoid in profile view, ellipsoid in face view and minutely, but obviously angular in polar view (7–9 facets in total), undulate-pustulate in all views. Basidia 18.5–32 × 5.5–7.5 μm, clavate, hyaline, 2- or 4-spored; sterigmata up to 5 μm long. Lamellar trama regular, composed of 2.5–10.5 μm in diam., thin-walled, hyaline hyphae. Lamellae edges fertile. Pleurocystidia and cheilocystidia absent. Pileipellis a cutis composed of radially arranged, subregular hyphae, hyphae thin-walled, yellowish, smooth, cylindrical, 3.5–11.5 μm in diam., sometimes with oleiferous hyphae; pileal trama regular, composed of hyaline, thin-walled, cylindrical hyphae with a diameter of 2–11 μm. Stipitipellis a cutis composed of compactly arranged, regular, thin-walled and hyaline hyphae with a diameter of 3.5–9.5 μm; Stipe trama regular, composed of thin-walled and hyaline hyphae with a diameter of 4–10.5 μm. Caulocystidia absent. Clamp connections absent.</p></tp:treatment-sec><tp:treatment-sec sec-type="ecology" id="SECID0EQYCM"><title>Ecology and distribution.</title><p>Solitary on rotten wood in broad-leaved forest, only found in Jiangsu Province, China, August to October.</p></tp:treatment-sec><tp:treatment-sec sec-type="material" id="SECID0EVYCM"><title>Additional specimens examined.</title><p>China • Jiangsu Province, Nanjing City, Zijinshan, E 118.87, N 32.06, alt. 99 m, solitary on rotten wood, in mixed broadleaf (i.e. <italic><tp:taxon-name><tp:taxon-name-part taxon-name-part-type="genus" reg="Quercus">Quercus</tp:taxon-name-part><tp:taxon-name-part taxon-name-part-type="species" reg="acutissima">acutissima</tp:taxon-name-part></tp:taxon-name></italic>, <italic><tp:taxon-name><tp:taxon-name-part taxon-name-part-type="genus" reg="Quercus">Quercus</tp:taxon-name-part><tp:taxon-name-part taxon-name-part-type="species" reg="aliena">aliena</tp:taxon-name-part></tp:taxon-name></italic>, <italic><tp:taxon-name><tp:taxon-name-part taxon-name-part-type="genus" reg="Aphananthe">Aphananthe</tp:taxon-name-part><tp:taxon-name-part taxon-name-part-type="species" reg="aspera">aspera</tp:taxon-name-part></tp:taxon-name></italic>, <italic><tp:taxon-name><tp:taxon-name-part taxon-name-part-type="genus" reg="Osmanthus">Osmanthus</tp:taxon-name-part><tp:taxon-name-part taxon-name-part-type="species" reg="fragrans">fragrans</tp:taxon-name-part></tp:taxon-name></italic>, <italic><tp:taxon-name><tp:taxon-name-part taxon-name-part-type="genus" reg="Liquidambar">Liquidambar</tp:taxon-name-part><tp:taxon-name-part taxon-name-part-type="species" reg="formosana">formosana</tp:taxon-name-part></tp:taxon-name></italic>, <italic><tp:taxon-name><tp:taxon-name-part taxon-name-part-type="genus" reg="Photinia">Photinia</tp:taxon-name-part><tp:taxon-name-part taxon-name-part-type="species" reg="serratifolia">serratifolia</tp:taxon-name-part></tp:taxon-name></italic> and <italic><tp:taxon-name><tp:taxon-name-part taxon-name-part-type="genus" reg="Ilex">Ilex</tp:taxon-name-part><tp:taxon-name-part taxon-name-part-type="species" reg="chinensis">chinensis</tp:taxon-name-part></tp:taxon-name></italic>) forest, 30 August 2024, collected by X. Chen, CX 665 (<named-content xmlns:xlink="http://www.w3.org/1999/xlink" content-type="dwc:institutional_code" xlink:title="Herbaria of Kunming Institute of Botany, Chinese Academy of Sciences" xlink:href="http://grbio.org/institution/kunming-institute-botany-chinese-academy-sciences" xlink:type="simple">KUN-HKAS</named-content> 145339).</p></tp:treatment-sec><tp:treatment-sec sec-type="notes" id="SECID0EM2CM"><title>Notes.</title><p><italic><tp:taxon-name><tp:taxon-name-part taxon-name-part-type="genus" reg="Rhodocybe">Rhodocybe</tp:taxon-name-part><tp:taxon-name-part taxon-name-part-type="species" reg="zijinshanensis">zijinshanensis</tp:taxon-name-part></tp:taxon-name></italic> belongs to <tp:taxon-name><tp:taxon-name-part taxon-name-part-type="genus" reg="Rhodocybe">R.</tp:taxon-name-part><tp:taxon-name-part taxon-name-part-type="infraspecific-rank">sect.</tp:taxon-name-part><tp:taxon-name-part taxon-name-part-type="section" reg="Rufobrunnea">Rufobrunnea</tp:taxon-name-part></tp:taxon-name> (Fig. <xref ref-type="fig" rid="F2">2</xref>). Species in this section are characterised by centrally stipitate basidiomata, pilei ranged from pinkish, reddish, brown, tan to fulvous (but never greyish or white), lamellae that are adnexed to adnate or decurrent, the absence of hymenial pseudocystidia and clamp connections (<xref ref-type="bibr" rid="B3">Baroni 1981</xref>). <italic><tp:taxon-name><tp:taxon-name-part taxon-name-part-type="genus" reg="Rhodocybe">Rhodocybe</tp:taxon-name-part><tp:taxon-name-part taxon-name-part-type="species" reg="zijinshanensis">zijinshanensis</tp:taxon-name-part></tp:taxon-name></italic> is similar to several other species, including <italic><tp:taxon-name><tp:taxon-name-part taxon-name-part-type="genus" reg="Rhodocybe">R.</tp:taxon-name-part><tp:taxon-name-part taxon-name-part-type="species" reg="asyae">asyae</tp:taxon-name-part></tp:taxon-name></italic> Seslı &amp; Vizzini, <italic><tp:taxon-name><tp:taxon-name-part taxon-name-part-type="genus" reg="Rhodocybe">R.</tp:taxon-name-part><tp:taxon-name-part taxon-name-part-type="species" reg="subasyae">subasyae</tp:taxon-name-part></tp:taxon-name></italic> T. Bau &amp; Y.L. Sun, <italic><tp:taxon-name><tp:taxon-name-part taxon-name-part-type="genus" reg="Rhodocybe">R.</tp:taxon-name-part><tp:taxon-name-part taxon-name-part-type="species" reg="pseudoalutacea">pseudoalutacea</tp:taxon-name-part></tp:taxon-name></italic> T.J. Baroni et al. and <italic><tp:taxon-name><tp:taxon-name-part taxon-name-part-type="genus" reg="Rhodocybe">R.</tp:taxon-name-part><tp:taxon-name-part taxon-name-part-type="species" reg="alutacea">alutacea</tp:taxon-name-part></tp:taxon-name></italic> Singer. <italic><tp:taxon-name><tp:taxon-name-part taxon-name-part-type="genus" reg="Rhodocybe">Rhodocybe</tp:taxon-name-part><tp:taxon-name-part taxon-name-part-type="species" reg="asyae">asyae</tp:taxon-name-part></tp:taxon-name></italic>, first recorded in Turkey, can be differentiated from <italic><tp:taxon-name><tp:taxon-name-part taxon-name-part-type="genus" reg="Rhodocybe">R.</tp:taxon-name-part><tp:taxon-name-part taxon-name-part-type="species" reg="zijinshanensis">zijinshanensis</tp:taxon-name-part></tp:taxon-name></italic> by its relatively larger, smooth pileus (10–30 mm), longer and thicker stipe (25–30 × 2–5 mm) and flexuous cheilocystidia (20–30 × 4–6 μm) (<xref ref-type="bibr" rid="B62">Seslİ and Vizzini 2017</xref>). <italic><tp:taxon-name><tp:taxon-name-part taxon-name-part-type="genus" reg="Rhodocybe">Rhodocybe</tp:taxon-name-part><tp:taxon-name-part taxon-name-part-type="species" reg="subasyae">subasyae</tp:taxon-name-part></tp:taxon-name></italic>, a recently described species from Jilin, China, is also similar to <italic><tp:taxon-name><tp:taxon-name-part taxon-name-part-type="genus" reg="Rhodocybe">R.</tp:taxon-name-part><tp:taxon-name-part taxon-name-part-type="species" reg="zijinshanensis">zijinshanensis</tp:taxon-name-part></tp:taxon-name></italic>, but differs in having a smooth pileus, a longer and thicker stipe (22–37 × 5–7 mm), slightly larger basidiospores (Q<sub>avg</sub> = 1.4), and cheilocystidia measuring 22.4–28.2 × 3.9–6.8 μm (<xref ref-type="bibr" rid="B74">Sun and Bau 2023</xref>). For <italic><tp:taxon-name><tp:taxon-name-part taxon-name-part-type="genus" reg="Rhodocybe">R.</tp:taxon-name-part><tp:taxon-name-part taxon-name-part-type="species" reg="pseudoalutacea">pseudoalutacea</tp:taxon-name-part></tp:taxon-name></italic>, it was reported from the Dominican Republic, featured by its slightly larger pileus (10–35 mm), slender yet thick stipe (15–50 × 2–6 mm) and pileipellis composed of finely encrusted cylindrical hyphae (<xref ref-type="bibr" rid="B6">Baroni et al. 2020</xref>). The last species which resembled <italic><tp:taxon-name><tp:taxon-name-part taxon-name-part-type="genus" reg="Rhodocybe">R.</tp:taxon-name-part><tp:taxon-name-part taxon-name-part-type="species" reg="zijinshanensis">zijinshanensis</tp:taxon-name-part></tp:taxon-name></italic> was <italic><tp:taxon-name><tp:taxon-name-part taxon-name-part-type="genus" reg="Rhodocybe">R.</tp:taxon-name-part><tp:taxon-name-part taxon-name-part-type="species" reg="alutacea">alutacea</tp:taxon-name-part></tp:taxon-name></italic>, found in Florida, USA. It is characterised by the greater pileus size (25–35 mm), a longer stipe (23–35 × 2.5–5.5 mm), and septate, flexuous cheilocystidia (20–35 × 6.5–7 μm) (<xref ref-type="bibr" rid="B67">Singer 1946b</xref>; <xref ref-type="bibr" rid="B3">Baroni 1981</xref>).</p></tp:treatment-sec><tp:treatment-sec><!--Section generated to contain objects referenced in tp:taxon-treatment.--><fig id="F2" position="float" orientation="portrait"><object-id xmlns:xlink="http://www.w3.org/1999/xlink" content-type="doi" xlink:type="simple">10.3897/mycokeys.116.148775.figure2</object-id><object-id xmlns:xlink="http://www.w3.org/1999/xlink" content-type="arpha" xlink:type="simple">3665FA3F-99FE-56E8-BC1D-6B0DD33CA51E</object-id><label>Figure 2.</label><caption><p>Phylogenetic relationships amongst representative species of <italic><tp:taxon-name><tp:taxon-name-part taxon-name-part-type="genus" reg="Rhodocybe">Rhodocybe</tp:taxon-name-part></tp:taxon-name></italic> were inferred from a multigene dataset (<abbrev xmlns:xlink="http://www.w3.org/1999/xlink" xlink:title="internal transcribed spacer region" id="ABBRID0EGCBM" xlink:type="simple">ITS</abbrev>-<abbrev xmlns:xlink="http://www.w3.org/1999/xlink" xlink:title="large subunit ribosomal RNA gene" id="ABBRID0EKCBM" xlink:type="simple">LSU</abbrev>-<italic><abbrev xmlns:xlink="http://www.w3.org/1999/xlink" xlink:title="RNA polymerase II second largest subunit" id="ABBRID0EPCBM" xlink:type="simple">RPB2</abbrev></italic>-<italic><abbrev xmlns:xlink="http://www.w3.org/1999/xlink" xlink:title="translation elongation factor 1-alpha gene" id="ABBRID0EUCBM" xlink:type="simple">TEF1</abbrev></italic>) using both <abbrev xmlns:xlink="http://www.w3.org/1999/xlink" xlink:title="Maximum Likelihood" id="ABBRID0EYCBM" xlink:type="simple">ML</abbrev> and <abbrev xmlns:xlink="http://www.w3.org/1999/xlink" xlink:title="Bayesian Inference" id="ABBRID0E3CBM" xlink:type="simple">BI</abbrev> methods (only shown the <abbrev xmlns:xlink="http://www.w3.org/1999/xlink" xlink:title="Maximum Likelihood" id="ABBRID0EADBM" xlink:type="simple">ML</abbrev> tree). Supported branches indicate bootstrap supports (BS &gt; 50%) and posterior probabilities (<abbrev xmlns:xlink="http://www.w3.org/1999/xlink" xlink:title="Posterior Probabilities" id="ABBRID0EEDBM" xlink:type="simple">PP</abbrev> &gt; 0.90). Sequences from type specimens (holotype, paratype or isotype) are marked, while new and new record taxa are highlighted in red. The abbreviations ILRT stand for: I = <abbrev xmlns:xlink="http://www.w3.org/1999/xlink" xlink:title="internal transcribed spacer region" id="ABBRID0EIDBM" xlink:type="simple">ITS</abbrev>, L = <abbrev xmlns:xlink="http://www.w3.org/1999/xlink" xlink:title="large subunit ribosomal RNA gene" id="ABBRID0EMDBM" xlink:type="simple">LSU</abbrev>, R = <italic><abbrev xmlns:xlink="http://www.w3.org/1999/xlink" xlink:title="RNA polymerase II second largest subunit" id="ABBRID0ERDBM" xlink:type="simple">RPB2</abbrev></italic> and T = <italic><abbrev xmlns:xlink="http://www.w3.org/1999/xlink" xlink:title="translation elongation factor 1-alpha gene" id="ABBRID0EWDBM" xlink:type="simple">TEF1</abbrev></italic>.</p></caption><graphic xmlns:xlink="http://www.w3.org/1999/xlink" xlink:href="mycokeys-116-227-g002.jpg" position="float" orientation="portrait" xlink:type="simple" id="oo_1314871.jpg"><uri content-type="original_file" xlink:type="simple">https://binary.pensoft.net/fig/1314871</uri></graphic></fig><fig id="F3" position="float" orientation="portrait"><object-id xmlns:xlink="http://www.w3.org/1999/xlink" content-type="doi" xlink:type="simple">10.3897/mycokeys.116.148775.figure3</object-id><object-id xmlns:xlink="http://www.w3.org/1999/xlink" content-type="arpha" xlink:type="simple">FE4C0417-4595-5B73-9304-1EB3698A9094</object-id><label>Figure 3.</label><caption><p>Basidiomata of <italic><tp:taxon-name><tp:taxon-name-part taxon-name-part-type="genus" reg="Clitopilus">Clitopilus</tp:taxon-name-part></tp:taxon-name></italic> and <italic><tp:taxon-name><tp:taxon-name-part taxon-name-part-type="genus" reg="Rhodocybe">Rhodocybe</tp:taxon-name-part></tp:taxon-name></italic><bold>a–d</bold><italic><tp:taxon-name><tp:taxon-name-part taxon-name-part-type="genus" reg="Clitopilus">Clitopilus</tp:taxon-name-part><tp:taxon-name-part taxon-name-part-type="species" reg="baronii">baronii</tp:taxon-name-part></tp:taxon-name></italic> (<bold>a, b</bold><named-content xmlns:xlink="http://www.w3.org/1999/xlink" content-type="dwc:institutional_code" xlink:title="Herbaria of Kunming Institute of Botany, Chinese Academy of Sciences" xlink:href="http://grbio.org/institution/kunming-institute-botany-chinese-academy-sciences" xlink:type="simple">KUN-HKAS</named-content> 145333; <bold>c, d</bold><named-content xmlns:xlink="http://www.w3.org/1999/xlink" content-type="dwc:institutional_code" xlink:title="Herbaria of Kunming Institute of Botany, Chinese Academy of Sciences" xlink:href="http://grbio.org/institution/kunming-institute-botany-chinese-academy-sciences" xlink:type="simple">KUN-HKAS</named-content> 145334) <bold>e–h</bold><italic><tp:taxon-name><tp:taxon-name-part taxon-name-part-type="genus" reg="Clitopilus">Clitopilus</tp:taxon-name-part><tp:taxon-name-part taxon-name-part-type="species" reg="parasiticus">parasiticus</tp:taxon-name-part></tp:taxon-name></italic> (<bold>e</bold><named-content xmlns:xlink="http://www.w3.org/1999/xlink" content-type="dwc:institutional_code" xlink:title="Herbaria of Kunming Institute of Botany, Chinese Academy of Sciences" xlink:href="http://grbio.org/institution/kunming-institute-botany-chinese-academy-sciences" xlink:type="simple">KUN-HKAS</named-content> 145336, holotype; <bold>f, g</bold><named-content xmlns:xlink="http://www.w3.org/1999/xlink" content-type="dwc:institutional_code" xlink:title="Herbaria of Kunming Institute of Botany, Chinese Academy of Sciences" xlink:href="http://grbio.org/institution/kunming-institute-botany-chinese-academy-sciences" xlink:type="simple">KUN-HKAS</named-content> 145335; <bold>h</bold><named-content xmlns:xlink="http://www.w3.org/1999/xlink" content-type="dwc:institutional_code" xlink:title="Herbaria of Kunming Institute of Botany, Chinese Academy of Sciences" xlink:href="http://grbio.org/institution/kunming-institute-botany-chinese-academy-sciences" xlink:type="simple">KUN-HKAS</named-content> 145337) <bold>i–k</bold><italic><tp:taxon-name><tp:taxon-name-part taxon-name-part-type="genus" reg="Rhodocybe">Rhodocybe</tp:taxon-name-part><tp:taxon-name-part taxon-name-part-type="species" reg="zijinshanensis">zijinshanensis</tp:taxon-name-part></tp:taxon-name></italic> (<named-content xmlns:xlink="http://www.w3.org/1999/xlink" content-type="dwc:institutional_code" xlink:title="Herbaria of Kunming Institute of Botany, Chinese Academy of Sciences" xlink:href="http://grbio.org/institution/kunming-institute-botany-chinese-academy-sciences" xlink:type="simple">KUN-HKAS</named-content> 145338, holotype). Scale bar: 5 mm.</p></caption><graphic xmlns:xlink="http://www.w3.org/1999/xlink" xlink:href="mycokeys-116-227-g003.jpg" position="float" orientation="portrait" xlink:type="simple" id="oo_1314872.jpg"><uri content-type="original_file" xlink:type="simple">https://binary.pensoft.net/fig/1314872</uri></graphic></fig><fig id="F4" position="float" orientation="portrait"><object-id xmlns:xlink="http://www.w3.org/1999/xlink" content-type="doi" xlink:type="simple">10.3897/mycokeys.116.148775.figure4</object-id><object-id xmlns:xlink="http://www.w3.org/1999/xlink" content-type="arpha" xlink:type="simple">1768CB00-6C89-5358-8704-3399FE552350</object-id><label>Figure 4.</label><caption><p>Basidiospores and crystals of <italic><tp:taxon-name><tp:taxon-name-part taxon-name-part-type="genus" reg="Clitopilus">Clitopilus</tp:taxon-name-part></tp:taxon-name></italic> and <italic><tp:taxon-name><tp:taxon-name-part taxon-name-part-type="genus" reg="Rhodocybe">Rhodocybe</tp:taxon-name-part></tp:taxon-name></italic> reveal by <abbrev xmlns:xlink="http://www.w3.org/1999/xlink" xlink:title="scanning electron microscope" id="ABBRID0EJLBM" xlink:type="simple">SEM</abbrev><bold>a–c</bold><italic><tp:taxon-name><tp:taxon-name-part taxon-name-part-type="genus" reg="Clitopilus">Clitopilus</tp:taxon-name-part><tp:taxon-name-part taxon-name-part-type="species" reg="baronii">baronii</tp:taxon-name-part></tp:taxon-name></italic> (<named-content xmlns:xlink="http://www.w3.org/1999/xlink" content-type="dwc:institutional_code" xlink:title="Herbaria of Kunming Institute of Botany, Chinese Academy of Sciences" xlink:href="http://grbio.org/institution/kunming-institute-botany-chinese-academy-sciences" xlink:type="simple">KUN-HKAS</named-content> 145334) <bold>d–f</bold><italic><tp:taxon-name><tp:taxon-name-part taxon-name-part-type="genus" reg="Clitopilus">Clitopilus</tp:taxon-name-part><tp:taxon-name-part taxon-name-part-type="species" reg="parasiticus">parasiticus</tp:taxon-name-part></tp:taxon-name></italic> (<named-content xmlns:xlink="http://www.w3.org/1999/xlink" content-type="dwc:institutional_code" xlink:title="Herbaria of Kunming Institute of Botany, Chinese Academy of Sciences" xlink:href="http://grbio.org/institution/kunming-institute-botany-chinese-academy-sciences" xlink:type="simple">KUN-HKAS</named-content> 145336, holotype) <bold>g, h</bold><italic><tp:taxon-name><tp:taxon-name-part taxon-name-part-type="genus" reg="Rhodocybe">Rhodocybe</tp:taxon-name-part><tp:taxon-name-part taxon-name-part-type="species" reg="zijinshanensis">zijinshanensis</tp:taxon-name-part></tp:taxon-name></italic> (<named-content xmlns:xlink="http://www.w3.org/1999/xlink" content-type="dwc:institutional_code" xlink:title="Herbaria of Kunming Institute of Botany, Chinese Academy of Sciences" xlink:href="http://grbio.org/institution/kunming-institute-botany-chinese-academy-sciences" xlink:type="simple">KUN-HKAS</named-content> 145338, holotype) <bold>i</bold> the crystals around the hyphae in pileipellis of <italic><tp:taxon-name><tp:taxon-name-part taxon-name-part-type="genus" reg="Clitopilus">Clitopilus</tp:taxon-name-part><tp:taxon-name-part taxon-name-part-type="species" reg="parasiticus">parasiticus</tp:taxon-name-part></tp:taxon-name></italic> (<named-content xmlns:xlink="http://www.w3.org/1999/xlink" content-type="dwc:institutional_code" xlink:title="Herbaria of Kunming Institute of Botany, Chinese Academy of Sciences" xlink:href="http://grbio.org/institution/kunming-institute-botany-chinese-academy-sciences" xlink:type="simple">KUN-HKAS</named-content> 145336, holotype). Scale bar: 2 μm.</p></caption><graphic xmlns:xlink="http://www.w3.org/1999/xlink" xlink:href="mycokeys-116-227-g004.jpg" position="float" orientation="portrait" xlink:type="simple" id="oo_1314873.jpg"><uri content-type="original_file" xlink:type="simple">https://binary.pensoft.net/fig/1314873</uri></graphic></fig></tp:treatment-sec><ref-list><ref id="B3"><mixed-citation xmlns:xlink="http://www.w3.org/1999/xlink" xlink:type="simple"><person-group><name name-style="western"><surname>Baroni</surname><given-names>TJ</given-names></name></person-group> (<year>1981</year>) <article-title>A revision of the genus <italic><tp:taxon-name><tp:taxon-name-part taxon-name-part-type="genus">Rhodocybe</tp:taxon-name-part></tp:taxon-name></italic> Maire (<tp:taxon-name><tp:taxon-name-part taxon-name-part-type="order">Agaricales</tp:taxon-name-part></tp:taxon-name>).</article-title><source>Beih Nova Hedwigia</source><volume>67</volume>: <fpage>1</fpage>–<lpage>198</lpage>.</mixed-citation></ref><ref id="B62"><mixed-citation xmlns:xlink="http://www.w3.org/1999/xlink" xlink:type="simple"><person-group><name name-style="western"><surname>Seslİ</surname></name><name name-style="western"><surname>Vizzini</surname><given-names>A</given-names></name></person-group> (<year>2017</year>) <article-title>Two new <tp:taxon-name><tp:taxon-name-part taxon-name-part-type="genus">Rhodocybe</tp:taxon-name-part><tp:taxon-name-part taxon-name-part-type="authority">species</tp:taxon-name-part> (<tp:taxon-name-part taxon-name-part-type="infraspecific-rank">sect.</tp:taxon-name-part> <tp:taxon-name-part taxon-name-part-type="section">Rufobrunnea</tp:taxon-name-part></tp:taxon-name>, <tp:taxon-name><tp:taxon-name-part taxon-name-part-type="family">Entolomataceae</tp:taxon-name-part></tp:taxon-name>) from the East Black Sea coast of Turkey.</article-title><source>Turkish Journal of Botany</source><volume>41</volume>: <fpage>200</fpage>–<lpage>210</lpage>. <ext-link xlink:href="10.3906/bot-1607-1" ext-link-type="doi" xlink:type="simple">https://doi.org/10.3906/bot-1607-1</ext-link></mixed-citation></ref><ref id="B74"><mixed-citation xmlns:xlink="http://www.w3.org/1999/xlink" xlink:type="simple"><person-group><name name-style="western"><surname>Sun</surname><given-names>YL</given-names></name><name name-style="western"><surname>Bau</surname><given-names>T</given-names></name></person-group> (<year>2023</year>) <article-title><italic><tp:taxon-name><tp:taxon-name-part taxon-name-part-type="genus">Rhodocybe</tp:taxon-name-part><tp:taxon-name-part taxon-name-part-type="species">subasyae</tp:taxon-name-part></tp:taxon-name></italic>, a new species of <tp:taxon-name><tp:taxon-name-part taxon-name-part-type="genus">Rhodocybe</tp:taxon-name-part><tp:taxon-name-part taxon-name-part-type="infraspecific-rank">sect.</tp:taxon-name-part><tp:taxon-name-part taxon-name-part-type="section">Rufobrunnea</tp:taxon-name-part></tp:taxon-name> (<tp:taxon-name><tp:taxon-name-part taxon-name-part-type="family">Entolomataceae</tp:taxon-name-part></tp:taxon-name>, <tp:taxon-name><tp:taxon-name-part taxon-name-part-type="order">Agaricales</tp:taxon-name-part></tp:taxon-name>) from northeast China.</article-title><source>Mycoscience</source><volume>64</volume>: <fpage>96</fpage>–<lpage>100</lpage>. <ext-link xlink:href="10.47371/mycosci.2023.03.001" ext-link-type="doi" xlink:type="simple">https://doi.org/10.47371/mycosci.2023.03.001</ext-link></mixed-citation></ref><ref id="B6"><mixed-citation xmlns:xlink="http://www.w3.org/1999/xlink" xlink:type="simple"><person-group><name name-style="western"><surname>Baroni</surname><given-names>TJ</given-names></name><name name-style="western"><surname>Angelini</surname><given-names>C</given-names></name><name name-style="western"><surname>Bergemann</surname><given-names>SE</given-names></name><name name-style="western"><surname>Lodge</surname><given-names>DJ</given-names></name><name name-style="western"><surname>Lacey</surname><given-names>L</given-names></name><name name-style="western"><surname>Curtis</surname><given-names>TA</given-names></name><name name-style="western"><surname>Cantrell</surname><given-names>SA</given-names></name></person-group> (<year>2020</year>) <article-title><italic><tp:taxon-name><tp:taxon-name-part taxon-name-part-type="genus">Rhodocybe</tp:taxon-name-part></tp:taxon-name>-<tp:taxon-name><tp:taxon-name-part taxon-name-part-type="genus">Clitopilus</tp:taxon-name-part></tp:taxon-name></italic> clade (<tp:taxon-name><tp:taxon-name-part taxon-name-part-type="family">Entolomataceae</tp:taxon-name-part></tp:taxon-name>, <tp:taxon-name><tp:taxon-name-part taxon-name-part-type="phylum">Basidiomycota</tp:taxon-name-part></tp:taxon-name>) in the Dominican Republic: New taxa and first reports of <italic><tp:taxon-name><tp:taxon-name-part taxon-name-part-type="genus">Clitocella</tp:taxon-name-part></tp:taxon-name></italic>, <italic><tp:taxon-name><tp:taxon-name-part taxon-name-part-type="genus">Clitopilus</tp:taxon-name-part></tp:taxon-name></italic>, and <italic><tp:taxon-name><tp:taxon-name-part taxon-name-part-type="genus">Rhodocybe</tp:taxon-name-part></tp:taxon-name></italic> for Hispaniola.</article-title><source>Mycological Progress</source><volume>19</volume>: <fpage>1083</fpage>–<lpage>1099</lpage>. <ext-link xlink:href="10.1007/s11557-020-01619-y" ext-link-type="doi" xlink:type="simple">https://doi.org/10.1007/s11557-020-01619-y</ext-link></mixed-citation></ref><ref id="B67"><mixed-citation xmlns:xlink="http://www.w3.org/1999/xlink" xlink:type="simple"><person-group><name name-style="western"><surname>Singer</surname><given-names>R</given-names></name></person-group> (<year>1946b</year>) <article-title>Two new species in the <tp:taxon-name><tp:taxon-name-part taxon-name-part-type="order">Agaricales</tp:taxon-name-part></tp:taxon-name>.</article-title><source>Mycologia</source><volume>38</volume>: <fpage>687</fpage>–<lpage>690</lpage>. <ext-link xlink:href="10.1080/00275514.1946.12024092" ext-link-type="doi" xlink:type="simple">https://doi.org/10.1080/00275514.1946.12024092</ext-link></mixed-citation></ref></ref-list></tp:taxon-treatment>
